# Supplementary material for: Genetic Screening for Potential New Targets in Chronic Myeloid Leukemia Based on Drosophila Transgenic for Human BCR-ABL1
Source: Cancers (Basel). 2021 Jan 14;13(2):293. doi: 10.3390/cancers13020293 (PMC7830713; doi:10.3390/cancers13020293)
Supplement: Supplementary file 1 [file cancers-13-00293-s001.zip]

Archive with 3 entries (2 files):
- cancers-1036325-supply/
- cancers-1036325-supply/cancers-1036325-supply fig.docx
- cancers-1036325-supply/cancers-1036325-supply tab.xlsx
