# Supplementary material for: Genetic Screening for Potential New Targets in Chronic Myeloid Leukemia Based on Drosophila Transgenic for Human BCR-ABL1
Source: Cancers (Basel). 2021 Jan 14;13(2):293. doi: 10.3390/cancers13020293 (PMC7830713; doi:10.3390/cancers13020293)
Supplement: Supplementary file 1 [file cancers-13-00293-s001.zip › cancers-1036325-supply/cancers-1036325-supply tab.xlsx]

## Sheet: Supplementary Table 1
Chromosome arm	#	BDSC Stock #	Most represented phenotypic class		Chromosome arm	#	BDSC Stock #	Most represented phenotypic class		Chromosome arm	#	BDSC Stock #	Most represented phenotypic class
2L	1	3638	1		2R	74	7875	2		3L	147	6457	1
	2	8672	1			75	7876	-1			148	6755	-1
	3	6608	0			76	7896	-2			149	6964	0
	4	7144	-2			77	7414	0			150	3617	0
	5	6875	0			78	9596	-1			151	600	-1
	6	6283	2			79	5680	2			152	3124	-1
	7	3084	-1			80	5574	1			153	3650	0
	8	6648	0			81	7441	0			154	6456	0
	9	1567	1			82	1547	-1			155	7079	0
	10	6965	2			83	6866	0			156	8082	2
	11	3133	2			84	6647	-2			157	8101	-1
	12	90	2			85	3467	-2			158	2990	-1
	13	6507	2			86	1007	1			159	2608	2
	14	5530	1			87	1888	1			160	3686	-2
	15	693	0			88	3368	2			161	4366	0
	16	9270	0			89	1743	1			162	4429	-1
	17	8835	0			90	1702	1		3R	163	383	-2
	18	8674	0			91	442	-2			164	430	2
	19	7497	Lethal			92	9496	-1			165	669	-2
	20	781	1			93	6455	0			166	756	1
	21	490	-1			94	3518	-1			167	823	0
	22	6299	1			95	3520	1			168	1842	-2
	23	6338	0			96	6779	0			169	1884	1
	24	6374	-1			97	6780	0			170	1910	0
	25	2414	0			98	6609	0			171	1931	1
	26	5420	2			99	5246	0			172	1962	-2
	27	4956	1			100	282	Lethal			173	1868	-2
	28	9502	1			101	3909	Lethal			174	1990	2
	29	140	0			102	7273	1			175	2363	-1
	30	8836	2			103	1682	0			176	2586	2
	31	9298	2			104	9691	0			177	3007	0
	32	2892	0			105	2604	1			178	3011	2
	33	6478	-1			106	9069	2			179	3012	0
	34	8469	-1			107	2471	-1			180	1467	Not performed
	35	3366	1			108	4961	0			181	1518	0
	36	9503	1		3L	109	463	2			182	1534	1
	37	7142	0			110	997	0			183	2393	-1
	38	9505	-1			111	1420	-1			184	2425	-2
	39	5869	1			112	2400	0			185	2585	1
	40	3079	-1			113	1541	0			186	3128	Not performed
	41	6999	2			114	2577	1			187	3340	-1
	42	9506	2			115	3096	1			188	3468	-2
	43	1491	-2			116	3126	-2			189	3546	0
	44	420	-2			117	3127	-1			190	3547	1
	45	567	2			118	4506	2			191	4431	-1
	46	179	1			119	5126	0			192	4432	0
	47	7143	1			120	5877	-1			193	4787	-1
	48	3588	1			121	5951	0			194	4940	2
	49	167	-1			122	6411	1			195	4962	1
	50	7531	1			123	6551	0			196	5601	0
	51	9510	0			124	6646	0			197	5694	0
	52	4959	2			125	6649	-2			198	7413	-2
	53	1045	0			126	2612	0			199	7623	Lethal
	54	9594	2			127	3640	0			200	7681	1
	55	7147	0			128	3649	2			201	7682	-1
	56	3138	-1			129	4393	0			202	7990	0
	57	2583	0			130	5492	-1			203	7992	0
2R	58	739	-2			131	5878	0			204	8103	2
	59	198	1			132	6471	-1			205	8491	0
	60	201	2			133	6754	2			206	6756	1
	61	4966	-2			134	6867	-2			207	7080	-1
	62	6917	1			135	7566	-1			208	7412	-1
	63	9410	-1			136	439	-1			209	7443	-1
	64	190	-1			137	4430	-1			210	7674	0
	65	1145	0			138	6460	0			211	7675	-1
	66	3591	1			139	9693	-1			212	7676	0
	67	7145	1			140	9700	-2			213	1920	-2
	68	4960	0			141	23149	-1			214	8583	0
	69	7146	1			142	23668	2			215	9497	-2
	70	5879	-1			143	2052	-2			216	9500	1
	71	754	2			144	2611	2			217	9529	1
	72	7445	-1			145	3024	-1
	73	6516	-1			146	4500	0

## Sheet: Supplementary Table 2
#GO	GO description	GO_BIOLOGICAL_PROCESS.worse.class	GO_BIOLOGICAL_PROCESS.better.class	Freq tot	Flybase gene code	Stock	Phenotype Class
GO:0007455	eye-antennal disc morphogenesis	0	7	7	FBgn0011300,FBgn0003892,FBgn0003460,FBgn0003892,FBgn0002431,FBgn0003205,FBgn0016917	201,201,3368,198,1931,1931,4962	2,2,2,1,1,1,1
GO:0042981	regulation of apoptotic process	0	7	7	FBgn0003892,FBgn0003892,FBgn0022027,FBgn0000352,FBgn0003205,FBgn0262451,FBgn0260936	201,198,198,1888,1931,2577,3096	2,1,1,1,1,1,1
GO:0006520	cellular amino acid metabolic process	0	5	5	FBgn0050446,FBgn0259977,FBgn0005619,FBgn0050446,FBgn0259977	1007,1007,1702,1888,1888	1,1,1,1,1
GO:0008361	regulation of cell size	0	5	5	FBgn0041111,FBgn0041111,FBgn0003205,FBgn0283472,FBgn0015279	90,1567,1931,3096,4962	2,1,1,1,1
GO:0008362	chitin-based embryonic cuticle biosynthetic process	0	5	5	FBgn0000449,FBgn0010379,FBgn0000546,FBgn0001321,FBgn0020521	463,756,1007,1931,2604	2,1,1,1,1
GO:0007362	terminal region determination	0	4	4	FBgn0003733,FBgn0003205,FBgn0003751,FBgn0003751	1888,1931,3366,9503	1,1,1,1
GO:0038083	peptidyl-tyrosine autophosphorylation	0	4	4	FBgn0003502,FBgn0003502,FBgn0264959,FBgn0003733	8836,179,1007,1888	2,1,1,1
GO:0007488	histoblast morphogenesis	0	4	4	FBgn0003525,FBgn0000308,FBgn0003716,FBgn0000546	430,781,781,1007	2,1,1,1
GO:0007619	courtship behavior	0	4	4	FBgn0003502,FBgn0003502,FBgn0283510,FBgn0086676	8836,179,1743,3520	2,1,1,1
GO:0010259	multicellular organism aging	0	4	4	FBgn0016076,FBgn0001291,FBgn0024248,FBgn0024248	781,1702,3366,9503	1,1,1,1
GO:0030431	sleep	0	4	4	FBgn0033911,FBgn0015614,FBgn0004101,FBgn0261268	7875,1888,2604,3588	2,1,1,1
GO:0030833	regulation of actin filament polymerization	0	4	4	FBgn0024273,FBgn0003502,FBgn0003502,FBgn0041188	430,8836,179,756	2,2,1,1
GO:0030951	establishment or maintenance of microtubule cytoskeleton polarity	0	4	4	FBgn0015589,FBgn0027066,FBgn0027066,FBgn0003090	430,1007,1888,1888	2,1,1,1
GO:0045184	establishment of protein localization	0	4	4	FBgn0086698,FBgn0003090,FBgn0014020,FBgn0002121	3133,1888,3520,3638	2,1,1,1
GO:0046579	positive regulation of Ras protein signal transduction	0	4	4	FBgn0035437,FBgn0263782,FBgn0004907,FBgn0003733	3649,4940,1702,1888	2,2,1,1
GO:0060395	SMAD protein signal transduction	0	4	4	FBgn0031461,FBgn0011300,FBgn0024179,FBgn0003716	90,201,463,781	2,2,2,1
GO:0071363	cellular response to growth factor stimulus	0	4	4	FBgn0011300,FBgn0024179,FBgn0003317,FBgn0003716	201,463,3368,781	2,2,2,1
GO:0120177	negative regulation of torso signaling pathway	0	4	4	FBgn0031450,FBgn0005695,FBgn0014388,FBgn0261268	90,201,3649,3588	2,2,2,1
GO:0032924	activin receptor signaling pathway	0	3	3	FBgn0031461,FBgn0011300,FBgn0024179	90,201,463	2,2,2
GO:0000070	mitotic sister chromatid segregation	0	3	3	FBgn0260639,FBgn0035627,FBgn0003087	1567,3096,3366	1,1,1
GO:0007131	reciprocal meiotic recombination	0	3	3	FBgn0000246,FBgn0003227,FBgn0002989	756,756,1567	1,1,1
GO:0018108	peptidyl-tyrosine phosphorylation	0	3	3	FBgn0003502,FBgn0003502,FBgn0264959	8836,179,1007	2,1,1
GO:0090263	positive regulation of canonical Wnt signaling pathway	0	3	3	FBgn0002431,FBgn0029175,FBgn0016977	1931,3520,3638	1,1,1
GO:0007278	pole cell fate determination	0	3	3	FBgn0005695,FBgn0003733,FBgn0261268	201,1888,3588	2,1,1
GO:0035193	larval central nervous system remodeling	0	3	3	FBgn0000308,FBgn0000546,FBgn0086676	781,1007,3520	1,1,1
GO:0006919	activation of cysteine-type endopeptidase activity involved in apoptotic process	0	3	3	FBgn0035461,FBgn0011703,FBgn0261268	3649,3366,3588	2,1,1
GO:0007296	vitellogenesis	0	3	3	FBgn0037374,FBgn0024248,FBgn0024248	1990,3366,9503	2,1,1
GO:0007472	wing disc morphogenesis	0	3	3	FBgn0003205,FBgn0016917,FBgn0261983	1931,4962,5869	1,1,1
GO:0010897	negative regulation of triglyceride catabolic process	0	3	3	FBgn0010379,FBgn0024248,FBgn0024248	756,3366,9503	1,1,1
GO:0016202	regulation of striated muscle tissue development	0	3	3	FBgn0011656,FBgn0011656,FBgn0003900	1702,1743,7273	1,1,1
GO:0018990	ecdysis, chitin-based cuticle	0	3	3	FBgn0000568,FBgn0263782,FBgn0000546	2608,4940,1007	2,2,1
GO:0018991	oviposition	0	3	3	FBgn0050446,FBgn0050446,FBgn0061492	1007,1888,3096	1,1,1
GO:0019915	lipid storage	0	3	3	FBgn0003557,FBgn0011656,FBgn0011656	3133,1702,1743	2,1,1
GO:0030237	female sex determination	0	3	3	FBgn0003527,FBgn0032016,FBgn0267821	754,8836,3366	2,2,1
GO:0035313	wound healing, spreading of epidermal cells	0	3	3	FBgn0032006,FBgn0000229,FBgn0000229	179,3366,9503	1,1,1
GO:0045185	maintenance of protein location	0	3	3	FBgn0025355,FBgn0003090,FBgn0040080	2611,1888,9529	2,1,1
GO:0045199	maintenance of epithelial cell apical/basal polarity	0	3	3	FBgn0022027,FBgn0014020,FBgn0015295	198,3520,3520	1,1,1
GO:0045464	R8 cell fate specification	0	3	3	FBgn0031461,FBgn0011300,FBgn0003716	90,201,781	2,2,1
GO:0045786	negative regulation of cell cycle	0	3	3	FBgn0286784,FBgn0003165,FBgn0003165	1702,1931,6756	1,1,1
GO:0045824	negative regulation of innate immune response	0	3	3	FBgn0003317,FBgn0024330,FBgn0260936	3368,1931,3096	2,1,1
GO:0046844	chorion micropyle formation	0	3	3	FBgn0001291,FBgn0000229,FBgn0000229	1702,3366,9503	1,1,1
GO:0051493	regulation of cytoskeleton organization	0	3	3	FBgn0041111,FBgn0041111,FBgn0014020	90,1567,3520	2,1,1
GO:1901739	regulation of myoblast fusion	0	3	3	FBgn0000606,FBgn0000606,FBgn0014020	1702,1743,3520	1,1,1
GO:0007094	mitotic spindle assembly checkpoint	0	2	2	FBgn0263855,FBgn0278604	1007,1931	1,1
GO:0000022	mitotic spindle elongation	0	2	2	FBgn0027066,FBgn0027066	1007,1888	1,1
GO:0006414	translational elongation	0	2	2	FBgn0029176,FBgn0032198	430,9503	2,1
GO:0045175	basal protein localization	0	2	2	FBgn0002121,FBgn0040080	3638,9529	1,1
GO:0006096	glycolytic process	0	2	2	FBgn0250906,FBgn0003071	90,1702	2,1
GO:0006952	defense response	0	2	2	FBgn0283531,FBgn0016917	90,4962	2,1
GO:0015012	heparan sulfate proteoglycan biosynthetic process	0	2	2	FBgn0020251,FBgn0029175	3096,3520	1,1
GO:0030334	regulation of cell migration	0	2	2	FBgn0002526,FBgn0014020	3096,3520	1,1
GO:0035542	regulation of SNARE complex assembly	0	2	2	FBgn0002566,FBgn0039335	4959,7681	2,1
GO:0046854	phosphatidylinositol phosphorylation	0	2	2	FBgn0004373,FBgn0015279	2577,4962	1,1
GO:0048619	embryonic hindgut morphogenesis	0	2	2	FBgn0002552,FBgn0024244	201,6507	2,2
GO:0061355	Wnt protein secretion	0	2	2	FBgn0036141,FBgn0069242	2611,1931	2,1
GO:0000288	nuclear-transcribed mRNA catabolic process, deadenylation-dependent decay	0	2	2	FBgn0003165,FBgn0003165	1931,6756	1,1
GO:0000724	double-strand break repair via homologous recombination	0	2	2	FBgn0002989,FBgn0283467	1567,3588	1,1
GO:0001941	postsynaptic membrane organization	0	2	2	FBgn0004449,FBgn0004509	4506,7681	2,1
GO:0001964	startle response	0	2	2	FBgn0262448,FBgn0016920	430,781	2,1
GO:0003380	establishment or maintenance of cytoskeleton polarity involved in gastrulation	0	2	2	FBgn0004921,FBgn0000384	201,4959	2,2
GO:0006090	pyruvate metabolic process	0	2	2	FBgn0017558,FBgn0017558	3591,6917	1,1
GO:0006446	regulation of translational initiation	0	2	2	FBgn0027619,FBgn0027619	1702,1743	1,1
GO:0006551	leucine metabolic process	0	2	2	FBgn0042083,FBgn0042083	1007,1888	1,1
GO:0006552	leucine catabolic process	0	2	2	FBgn0042083,FBgn0042083	1007,1888	1,1
GO:0006612	protein targeting to membrane	0	2	2	FBgn0266672,FBgn0004132	1990,1888	2,1
GO:0006727	ommochrome biosynthetic process	0	2	2	FBgn0002566,FBgn0000337	4959,1888	2,1
GO:0006997	nucleus organization	0	2	2	FBgn0002525,FBgn0001316	781,2577	1,1
GO:0007040	lysosome organization	0	2	2	FBgn0286784,FBgn0086676	1702,3520	1,1
GO:0007062	sister chromatid cohesion	0	2	2	FBgn0260985,FBgn0003009	463,7273	2,1
GO:0007065	male meiosis sister chromatid cohesion	0	2	2	FBgn0263855,FBgn0003009	1007,7273	1,1
GO:0007066	female meiosis sister chromatid cohesion	0	2	2	FBgn0263855,FBgn0003009	1007,7273	1,1
GO:0007179	transforming growth factor beta receptor signaling pathway	0	2	2	FBgn0011300,FBgn0003317	201,3368	2,2
GO:0007188	adenylate cyclase-modulating G protein-coupled receptor signaling pathway	0	2	2	FBgn0004435,FBgn0000384	754,4959	2,2
GO:0007258	JUN phosphorylation	0	2	2	FBgn0000229,FBgn0000229	3366,9503	1,1
GO:0007264	small GTPase mediated signal transduction	0	2	2	FBgn0264324,FBgn0265778	430,6299	2,1
GO:0007376	cephalic furrow formation	0	2	2	FBgn0000606,FBgn0000606	1702,1743	1,1
GO:0007378	amnioserosa formation	0	2	2	FBgn0003716,FBgn0004053	781,1884	1,1
GO:0007382	specification of segmental identity, maxillary segment	0	2	2	FBgn0051481,FBgn0086655	1884,1888	1,1
GO:0007440	foregut morphogenesis	0	2	2	FBgn0002552,FBgn0024244	201,6507	2,2
GO:0007496	anterior midgut development	0	2	2	FBgn0011656,FBgn0011656	1702,1743	1,1
GO:0007512	adult heart development	0	2	2	FBgn0000606,FBgn0000606	1702,1743	1,1
GO:0007548	sex differentiation	0	2	2	FBgn0265998,FBgn0003339	430,1884	2,1
GO:0007563	regulation of eclosion	0	2	2	FBgn0042083,FBgn0042083	1007,1888	1,1
GO:0008069	dorsal/ventral axis specification, ovarian follicular epithelium	0	2	2	FBgn0020278,FBgn0014388	2586,3649	2,2
GO:0008348	negative regulation of antimicrobial humoral response	0	2	2	FBgn0001291,FBgn0016917	1702,4962	1,1
GO:0008358	maternal determination of anterior/posterior axis, embryo	0	2	2	FBgn0003317,FBgn0000166	3368,1884	2,1
GO:0008365	adult chitin-based cuticle development	0	2	2	FBgn0283531,FBgn0001321	90,1931	2,1
GO:0008544	epidermis development	0	2	2	FBgn0002552,FBgn0000546	201,1007	2,1
GO:0009744	response to sucrose	0	2	2	FBgn0000721,FBgn0003071	6507,1702	2,1
GO:0010390	histone monoubiquitination	0	2	2	FBgn0010355,FBgn0086694	1884,3096	1,1
GO:0010470	regulation of gastrulation	0	2	2	FBgn0004921,FBgn0000384	201,4959	2,2
GO:0010608	posttranscriptional regulation of gene expression	0	2	2	FBgn0003165,FBgn0003165	1931,6756	1,1
GO:0010635	regulation of mitochondrial fusion	0	2	2	FBgn0262598,FBgn0262598	8836,179	2,1
GO:0010970	transport along microtubule	0	2	2	FBgn0001308,FBgn0015754	3520,3520	1,1
GO:0016242	negative regulation of macroautophagy	0	2	2	FBgn0003205,FBgn0260936	1931,3096	1,1
GO:0016570	histone modification	0	2	2	FBgn0019637,FBgn0086694	8103,3096	2,1
GO:0030031	cell projection assembly	0	2	2	FBgn0032006,FBgn0003984	179,3096	1,1
GO:0030048	actin filament-based movement	0	2	2	FBgn0024273,FBgn0000317	430,3588	2,1
GO:0031104	dendrite regeneration	0	2	2	FBgn0010379,FBgn0262451	756,2577	1,1
GO:0031110	regulation of microtubule polymerization or depolymerization	0	2	2	FBgn0027066,FBgn0027066	1007,1888	1,1
GO:0031887	lipid droplet transport along microtubule	0	2	2	FBgn0001174,FBgn0001316	3133,2577	2,1
GO:0032368	regulation of lipid transport	0	2	2	FBgn0041111,FBgn0041111	90,1567	2,1
GO:0032386	regulation of intracellular transport	0	2	2	FBgn0033906,FBgn0001316	7875,2577	2,1
GO:0032869	cellular response to insulin stimulus	0	2	2	FBgn0261560,FBgn0010379	6507,756	2,1
GO:0033993	response to lipid	0	2	2	FBgn0000568,FBgn0000546	2608,1007	2,1
GO:0034453	microtubule anchoring	0	2	2	FBgn0050069,FBgn0001316	7875,2577	2,1
GO:0034599	cellular response to oxidative stress	0	2	2	FBgn0000229,FBgn0000229	3366,9503	1,1
GO:0035071	salivary gland cell autophagic cell death	0	2	2	FBgn0000546,FBgn0000567	1007,6411	1,1
GO:0035372	protein localization to microtubule	0	2	2	FBgn0027066,FBgn0027066	1007,1888	1,1
GO:0040008	regulation of growth	0	2	2	FBgn0003205,FBgn0086208	1931,4962	1,1
GO:0042335	cuticle development	0	2	2	FBgn0283531,FBgn0003486	90,3096	2,1
GO:0043067	regulation of programmed cell death	0	2	2	FBgn0035617,FBgn0086676	3096,3520	1,1
GO:0043150	DNA synthesis involved in double-strand break repair via homologous recombination	0	2	2	FBgn0002989,FBgn0283467	1567,3588	1,1
GO:0043162	ubiquitin-dependent protein catabolic process via the multivesicular body sorting pathway	0	2	2	FBgn0022027,FBgn0086656	198,3591	1,1
GO:0043491	protein kinase B signaling	0	2	2	FBgn0024248,FBgn0024248	3366,9503	1,1
GO:0043508	negative regulation of JUN kinase activity	0	2	2	FBgn0000229,FBgn0000229	3366,9503	1,1
GO:0045035	sensory organ precursor cell division	0	2	2	FBgn0261385,FBgn0261983	1888,5869	1,1
GO:0045498	sex comb development	0	2	2	FBgn0003339,FBgn0003330	1884,9529	1,1
GO:0045572	positive regulation of imaginal disc growth	0	2	2	FBgn0011300,FBgn0015279	201,4962	2,1
GO:0045595	regulation of cell differentiation	0	2	2	FBgn0015589,FBgn0003716	430,781	2,1
GO:0045807	positive regulation of endocytosis	0	2	2	FBgn0033901,FBgn0002932	7875,6756	2,1
GO:0045823	positive regulation of heart contraction	0	2	2	FBgn0016076,FBgn0001291	781,1702	1,1
GO:0046673	negative regulation of compound eye retinal cell programmed cell death	0	2	2	FBgn0015589,FBgn0003205	430,1931	2,1
GO:0046960	sensitization	0	2	2	FBgn0003502,FBgn0003502	8836,179	2,1
GO:0048009	insulin-like growth factor receptor signaling pathway	0	2	2	FBgn0024248,FBgn0024248	3366,9503	1,1
GO:0048015	phosphatidylinositol-mediated signaling	0	2	2	FBgn0004373,FBgn0015279	2577,4962	1,1
GO:0048042	regulation of post-mating oviposition	0	2	2	FBgn0069242,FBgn0061492	1931,3096	1,1
GO:0048099	anterior/posterior lineage restriction, imaginal disc	0	2	2	FBgn0003892,FBgn0003892	201,198	2,1
GO:0048193	Golgi vesicle transport	0	2	2	FBgn0069242,FBgn0061492	1931,3096	1,1
GO:0048383	mesectoderm development	0	2	2	FBgn0004921,FBgn0000384	201,4959	2,2
GO:0048513	animal organ development	0	2	2	FBgn0014388,FBgn0003984	3649,3096	2,1
GO:0048617	embryonic foregut morphogenesis	0	2	2	FBgn0002552,FBgn0024244	201,6507	2,2
GO:0048674	collateral sprouting of injured axon	0	2	2	FBgn0000229,FBgn0000229	3366,9503	1,1
GO:0048680	positive regulation of axon regeneration	0	2	2	FBgn0010379,FBgn0000308	756,781	1,1
GO:0050778	positive regulation of immune response	0	2	2	FBgn0024248,FBgn0024248	3366,9503	1,1
GO:0050976	detection of mechanical stimulus involved in sensory perception of touch	0	2	2	FBgn0016920,FBgn0033159	781,1888	1,1
GO:0051123	RNA polymerase II preinitiation complex assembly	0	2	2	FBgn0010355,FBgn0024330	1884,1931	1,1
GO:0051294	establishment of spindle orientation	0	2	2	FBgn0002121,FBgn0040080	3638,9529	1,1
GO:0051591	response to cAMP	0	2	2	FBgn0283531,FBgn0001291	90,1702	2,1
GO:0051647	nucleus localization	0	2	2	FBgn0001316,FBgn0015754	2577,3520	1,1
GO:0051823	regulation of synapse structural plasticity	0	2	2	FBgn0041188,FBgn0015279	756,4962	1,1
GO:0052576	carbohydrate storage	0	2	2	FBgn0011656,FBgn0011656	1702,1743	1,1
GO:0060027	convergent extension involved in gastrulation	0	2	2	FBgn0004921,FBgn0000384	201,4959	2,2
GO:0060291	long-term synaptic potentiation	0	2	2	FBgn0024248,FBgn0024248	3366,9503	1,1
GO:0060361	flight	0	2	2	FBgn0262711,FBgn0001316	198,2577	1,1
GO:0060968	regulation of gene silencing	0	2	2	FBgn0086908,FBgn0262451	9069,2577	2,1
GO:0061060	negative regulation of peptidoglycan recognition protein signaling pathway	0	2	2	FBgn0043576,FBgn0260936	201,3096	2,1
GO:0061357	positive regulation of Wnt protein secretion	0	2	2	FBgn0031450,FBgn0036141	90,2611	2,2
GO:0071222	cellular response to lipopolysaccharide	0	2	2	FBgn0000546,FBgn0016917	1007,4962	1,1
GO:0071333	cellular response to glucose stimulus	0	2	2	FBgn0031461,FBgn0011300	90,201	2,2
GO:0071481	cellular response to X-ray	0	2	2	FBgn0262451,FBgn0016917	2577,4962	1,1
GO:0097090	presynaptic membrane organization	0	2	2	FBgn0004449,FBgn0004509	4506,7681	2,1
GO:0098930	axonal transport	0	2	2	FBgn0003090,FBgn0015754	1888,3520	1,1
GO:1900073	regulation of neuromuscular synaptic transmission	0	2	2	FBgn0004242,FBgn0038826	90,4962	2,1
GO:1901216	positive regulation of neuron death	0	2	2	FBgn0041188,FBgn0000337	756,1888	1,1
GO:1904183	negative regulation of pyruvate dehydrogenase activity	0	2	2	FBgn0017558,FBgn0017558	3591,6917	1,1
GO:1904825	protein localization to microtubule plus-end	0	2	2	FBgn0027066,FBgn0027066	1007,1888	1,1
GO:0007259	receptor signaling pathway via JAK-STAT	0	1	1	FBgn0016917	4962	1
GO:0006398	mRNA 3'-end processing by stem-loop binding and cleavage	0	1	1	FBgn0041186	430	2
GO:0006436	tryptophanyl-tRNA aminoacylation	0	1	1	FBgn0010803	1931	1
GO:0051567	histone H3-K9 methylation	0	1	1	FBgn0086908	9069	2
GO:0006122	mitochondrial electron transport, ubiquinol to cytochrome c	0	1	1	FBgn0011227	754	2
GO:0006423	cysteinyl-tRNA aminoacylation	0	1	1	FBgn0033900	7875	2
GO:0006429	leucyl-tRNA aminoacylation	0	1	1	FBgn0284253	6507	2
GO:0006465	signal peptide processing	0	1	1	FBgn0262801	1884	1
GO:0006569	tryptophan catabolic process	0	1	1	FBgn0000337	1888	1
GO:0006621	protein retention in ER lumen	0	1	1	FBgn0267330	3366	1
GO:0006644	phospholipid metabolic process	0	1	1	FBgn0026619	754	2
GO:0006913	nucleocytoplasmic transport	0	1	1	FBgn0003346	567	2
GO:0007384	specification of segmental identity, thorax	0	1	1	FBgn0260642	1884	1
GO:0007503	fat body development	0	1	1	FBgn0003507	756	1
GO:0007628	adult walking behavior	0	1	1	FBgn0086912	3638	1
GO:0008033	tRNA processing	0	1	1	FBgn0283652	3638	1
GO:0008292	acetylcholine biosynthetic process	0	1	1	FBgn0000303	3011	2
GO:0008299	isoprenoid biosynthetic process	0	1	1	FBgn0263782	4940	2
GO:0008611	ether lipid biosynthetic process	0	1	1	FBgn0040212	7681	1
GO:0009253	peptidoglycan catabolic process	0	1	1	FBgn0043576	201	2
GO:0009263	deoxyribonucleotide biosynthetic process	0	1	1	FBgn0011703	3366	1
GO:0009449	gamma-aminobutyric acid biosynthetic process	0	1	1	FBgn0004516	3649	2
GO:0014065	phosphatidylinositol 3-kinase signaling	0	1	1	FBgn0015279	4962	1
GO:0016572	histone phosphorylation	0	1	1	FBgn0020412	2611	2
GO:0016574	histone ubiquitination	0	1	1	FBgn0086694	3096	1
GO:0019674	NAD metabolic process	0	1	1	FBgn0000337	1888	1
GO:0031106	septin ring organization	0	1	1	FBgn0261385	1888	1
GO:0033617	mitochondrial respiratory chain complex IV assembly	0	1	1	FBgn0040751	7875	2
GO:0034110	regulation of homotypic cell-cell adhesion	0	1	1	FBgn0004449	4506	2
GO:0034975	protein folding in endoplasmic reticulum	0	1	1	FBgn0261274	463	2
GO:0035162	embryonic hemopoiesis	0	1	1	FBgn0003507	756	1
GO:0035232	germ cell attraction	0	1	1	FBgn0263782	4940	2
GO:0035249	synaptic transmission, glutamatergic	0	1	1	FBgn0028422	4962	1
GO:0035518	histone H2A monoubiquitination	0	1	1	FBgn0003330	9529	1
GO:0045003	double-strand break repair via synthesis-dependent strand annealing	0	1	1	FBgn0002989	1567	1
GO:0045842	positive regulation of mitotic metaphase/anaphase transition	0	1	1	FBgn0041147	3649	2
GO:0048791	calcium ion-regulated exocytosis of neurotransmitter	0	1	1	FBgn0004242	90	2
GO:0050954	sensory perception of mechanical stimulus	0	1	1	FBgn0016920	781	1
GO:0051754	meiotic sister chromatid cohesion, centromeric	0	1	1	FBgn0263855	1007	1
GO:0070189	kynurenine metabolic process	0	1	1	FBgn0000337	1888	1
GO:0097167	circadian regulation of translation	0	1	1	FBgn0041188	756	1
GO:1905618	positive regulation of miRNA mediated inhibition of translation	0	1	1	FBgn0004419	3366	1
GO:0000147	actin cortical patch assembly	0	1	1	FBgn0024273	430	2
GO:0000244	spliceosomal tri-snRNP complex assembly	0	1	1	FBgn0033688	7146	1
GO:0000387	spliceosomal snRNP assembly	0	1	1	FBgn0023167	7146	1
GO:0000390	spliceosomal complex disassembly	0	1	1	FBgn0086895	7875	2
GO:0000447	endonucleolytic cleavage in ITS1 to separate SSU-rRNA from 5.8S rRNA and LSU-rRNA from tricistronic rRNA transcript (SSU-rRNA, 5.8S rRNA, LSU-rRNA)	0	1	1	FBgn0015521	90	2
GO:0000461	endonucleolytic cleavage to generate mature 3'-end of SSU-rRNA from (SSU-rRNA, 5.8S rRNA, LSU-rRNA)	0	1	1	FBgn0015521	90	2
GO:0000492	box C/D snoRNP assembly	0	1	1	FBgn0040075	6754	2
GO:0000578	embryonic axis specification	0	1	1	FBgn0020278	2586	2
GO:0000711	meiotic DNA repair synthesis	0	1	1	FBgn0002989	1567	1
GO:0000723	telomere maintenance	0	1	1	FBgn0020412	2611	2
GO:0001556	oocyte maturation	0	1	1	FBgn0003483	756	1
GO:0001676	long-chain fatty acid metabolic process	0	1	1	FBgn0263120	201	2
GO:0001682	tRNA 5'-leader removal	0	1	1	FBgn0283652	3638	1
GO:0001706	endoderm formation	0	1	1	FBgn0003507	756	1
GO:0001713	ectodermal cell fate determination	0	1	1	FBgn0005672	567	2
GO:0001731	formation of translation preinitiation complex	0	1	1	FBgn0041588	430	2
GO:0001744	optic lobe placode formation	0	1	1	FBgn0003460	3368	2
GO:0001838	embryonic epithelial tube formation	0	1	1	FBgn0001321	1931	1
GO:0001933	negative regulation of protein phosphorylation	0	1	1	FBgn0031450	90	2
GO:0002121	inter-male aggressive behavior	0	1	1	FBgn0263241	2611	2
GO:0002183	cytoplasmic translational initiation	0	1	1	FBgn0033902	7875	2
GO:0002209	behavioral defense response	0	1	1	FBgn0000715	1743	1
GO:0002347	response to tumor cell	0	1	1	FBgn0032006	179	1
GO:0002385	mucosal immune response	0	1	1	FBgn0283531	90	2
GO:0002785	negative regulation of antimicrobial peptide production	0	1	1	FBgn0260936	3096	1
GO:0002814	negative regulation of biosynthetic process of antibacterial peptides active against Gram-negative bacteria	0	1	1	FBgn0043576	201	2
GO:0002921	negative regulation of humoral immune response	0	1	1	FBgn0032006	179	1
GO:0003384	apical constriction involved in gastrulation	0	1	1	FBgn0000384	4959	2
GO:0006002	fructose 6-phosphate metabolic process	0	1	1	FBgn0003071	1702	1
GO:0006007	glucose catabolic process	0	1	1	FBgn0003071	1702	1
GO:0006012	galactose metabolic process	0	1	1	FBgn0035147	2577	1
GO:0006030	chitin metabolic process	0	1	1	FBgn0051439	7681	1
GO:0006035	cuticle chitin biosynthetic process	0	1	1	FBgn0001321	1931	1
GO:0006081	cellular aldehyde metabolic process	0	1	1	FBgn0010548	1888	1
GO:0006094	gluconeogenesis	0	1	1	FBgn0250906	90	2
GO:0006107	oxaloacetate metabolic process	0	1	1	FBgn0262782	3366	1
GO:0006108	malate metabolic process	0	1	1	FBgn0262782	3366	1
GO:0006119	oxidative phosphorylation	0	1	1	FBgn0286783	1743	1
GO:0006271	DNA strand elongation involved in DNA replication	0	1	1	FBgn0260985	463	2
GO:0006277	DNA amplification	0	1	1	FBgn0286788	1888	1
GO:0006284	base-excision repair	0	1	1	FBgn0004584	1567	1
GO:0006310	DNA recombination	0	1	1	FBgn0002989	1567	1
GO:0006333	chromatin assembly or disassembly	0	1	1	FBgn0025355	2611	2
GO:0006336	DNA replication-independent nucleosome assembly	0	1	1	FBgn0039338	7681	1
GO:0006367	transcription initiation from RNA polymerase II promoter	0	1	1	FBgn0010355	1884	1
GO:0006368	transcription elongation from RNA polymerase II promoter	0	1	1	FBgn0010422	3588	1
GO:0006397	mRNA processing	0	1	1	FBgn0045862	9529	1
GO:0006406	mRNA export from nucleus	0	1	1	FBgn0014189	781	1
GO:0006469	negative regulation of protein kinase activity	0	1	1	FBgn0002121	3638	1
GO:0006486	protein glycosylation	0	1	1	FBgn0029175	3520	1
GO:0006513	protein monoubiquitination	0	1	1	FBgn0086694	3096	1
GO:0006518	peptide metabolic process	0	1	1	FBgn0283510	1743	1
GO:0006530	asparagine catabolic process	0	1	1	FBgn0286784	1702	1
GO:0006572	tyrosine catabolic process	0	1	1	FBgn0016013	463	2
GO:0006597	spermine biosynthetic process	0	1	1	FBgn0019932	3366	1
GO:0006623	protein targeting to vacuole	0	1	1	FBgn0002566	4959	2
GO:0006631	fatty acid metabolic process	0	1	1	FBgn0040212	7681	1
GO:0006635	fatty acid beta-oxidation	0	1	1	FBgn0286783	1743	1
GO:0006655	phosphatidylglycerol biosynthetic process	0	1	1	FBgn0263120	201	2
GO:0006726	eye pigment biosynthetic process	0	1	1	FBgn0000318	781	1
GO:0006734	NADH metabolic process	0	1	1	FBgn0262782	3366	1
GO:0006777	Mo-molybdopterin cofactor biosynthetic process	0	1	1	FBgn0263241	2611	2
GO:0006790	sulfur compound metabolic process	0	1	1	FBgn0020251	3096	1
GO:0006796	phosphate-containing compound metabolic process	0	1	1	FBgn0016687	2604	1
GO:0006855	drug transmembrane transport	0	1	1	FBgn0004512	754	2
GO:0006879	cellular iron ion homeostasis	0	1	1	FBgn0015221	3547	1
GO:0006880	intracellular sequestering of iron ion	0	1	1	FBgn0015221	3547	1
GO:0006911	phagocytosis, engulfment	0	1	1	FBgn0000546	1007	1
GO:0006937	regulation of muscle contraction	0	1	1	FBgn0027356	754	2
GO:0006942	regulation of striated muscle contraction	0	1	1	FBgn0000715	1743	1
GO:0006974	cellular response to DNA damage stimulus	0	1	1	FBgn0002431	1931	1
GO:0006998	nuclear envelope organization	0	1	1	FBgn0002525	781	1
GO:0007006	mitochondrial membrane organization	0	1	1	FBgn0026619	754	2
GO:0007007	inner mitochondrial membrane organization	0	1	1	FBgn0026619	754	2
GO:0007032	endosome organization	0	1	1	FBgn0035437	3649	2
GO:0007034	vacuolar transport	0	1	1	FBgn0086656	3591	1
GO:0007035	vacuolar acidification	0	1	1	FBgn0028671	430	2
GO:0007041	lysosomal transport	0	1	1	FBgn0002566	4959	2
GO:0007084	mitotic nuclear envelope reassembly	0	1	1	FBgn0002525	781	1
GO:0007093	mitotic cell cycle checkpoint	0	1	1	FBgn0015754	3520	1
GO:0007095	mitotic G2 DNA damage checkpoint	0	1	1	FBgn0004106	3366	1
GO:0007113	endomitotic cell cycle	0	1	1	FBgn0033081	1888	1
GO:0007166	cell surface receptor signaling pathway	0	1	1	FBgn0005672	567	2
GO:0007202	activation of phospholipase C activity	0	1	1	FBgn0004435	754	2
GO:0007306	eggshell chorion assembly	0	1	1	FBgn0015295	3520	1
GO:0007355	anterior region determination	0	1	1	FBgn0000166	1884	1
GO:0007368	determination of left/right symmetry	0	1	1	FBgn0014020	3520	1
GO:0007381	specification of segmental identity, labial segment	0	1	1	FBgn0051481	1884	1
GO:0007403	glial cell fate determination	0	1	1	FBgn0016977	3638	1
GO:0007425	epithelial cell fate determination, open tracheal system	0	1	1	FBgn0262139	2577	1
GO:0007447	imaginal disc pattern formation	0	1	1	FBgn0015589	430	2
GO:0007492	endoderm development	0	1	1	FBgn0003507	756	1
GO:0007499	ectoderm and mesoderm interaction	0	1	1	FBgn0003900	7273	1
GO:0007502	digestive tract mesoderm development	0	1	1	FBgn0003087	3366	1
GO:0007527	adult somatic muscle development	0	1	1	FBgn0262711	198	1
GO:0007538	primary sex determination	0	1	1	FBgn0016917	4962	1
GO:0007553	regulation of ecdysteroid metabolic process	0	1	1	FBgn0000568	2608	2
GO:0007569	cell aging	0	1	1	FBgn0002525	781	1
GO:0007594	puparial adhesion	0	1	1	FBgn0003373	2611	2
GO:0007608	sensory perception of smell	0	1	1	FBgn0004435	754	2
GO:0007638	mechanosensory behavior	0	1	1	FBgn0016920	781	1
GO:0008277	regulation of G protein-coupled receptor signaling pathway	0	1	1	FBgn0020278	2586	2
GO:0008283	cell population proliferation	0	1	1	FBgn0286788	1888	1
GO:0008295	spermidine biosynthetic process	0	1	1	FBgn0019932	3366	1
GO:0008584	male gonad development	0	1	1	FBgn0000287	5869	1
GO:0008654	phospholipid biosynthetic process	0	1	1	FBgn0040212	7681	1
GO:0009060	aerobic respiration	0	1	1	FBgn0011227	754	2
GO:0009314	response to radiation	0	1	1	FBgn0001291	1702	1
GO:0009411	response to UV	0	1	1	FBgn0011300	201	2
GO:0009620	response to fungus	0	1	1	FBgn0015221	3547	1
GO:0009786	regulation of asymmetric cell division	0	1	1	FBgn0020278	2586	2
GO:0009826	unidimensional cell growth	0	1	1	FBgn0003886	1931	1
GO:0009946	proximal/distal axis specification	0	1	1	FBgn0002552	201	2
GO:0009987	cellular process	0	1	1	FBgn0016076	781	1
GO:0010033	response to organic substance	0	1	1	FBgn0001291	1702	1
GO:0010212	response to ionizing radiation	0	1	1	FBgn0002989	1567	1
GO:0010389	regulation of G2/M transition of mitotic cell cycle	0	1	1	FBgn0004107	4962	1
GO:0010457	centriole-centriole cohesion	0	1	1	FBgn0260639	1567	1
GO:0010459	negative regulation of heart rate	0	1	1	FBgn0000715	1743	1
GO:0010460	positive regulation of heart rate	0	1	1	FBgn0039007	2586	2
GO:0010496	intercellular transport	0	1	1	FBgn0024177	3096	1
GO:0010603	regulation of cytoplasmic mRNA processing body assembly	0	1	1	FBgn0041188	756	1
GO:0010631	epithelial cell migration	0	1	1	FBgn0022764	754	2
GO:0010633	negative regulation of epithelial cell migration	0	1	1	FBgn0022764	754	2
GO:0010669	epithelial structure maintenance	0	1	1	FBgn0022027	198	1
GO:0010817	regulation of hormone levels	0	1	1	FBgn0039039	2586	2
GO:0010862	positive regulation of pathway-restricted SMAD protein phosphorylation	0	1	1	FBgn0031461	90	2
GO:0010890	positive regulation of sequestering of triglyceride	0	1	1	FBgn0263120	201	2
GO:0010965	regulation of mitotic sister chromatid separation	0	1	1	FBgn0263855	1007	1
GO:0010996	response to auditory stimulus	0	1	1	FBgn0016920	781	1
GO:0012501	programmed cell death	0	1	1	FBgn0086676	3520	1
GO:0014018	neuroblast fate specification	0	1	1	FBgn0261963	781	1
GO:0014045	establishment of endothelial blood-brain barrier	0	1	1	FBgn0020278	2586	2
GO:0015711	organic anion transport	0	1	1	FBgn0010549	3591	1
GO:0015812	gamma-aminobutyric acid transport	0	1	1	FBgn0033911	7875	2
GO:0015893	drug transport	0	1	1	FBgn0270928	3011	2
GO:0015936	coenzyme A metabolic process	0	1	1	FBgn0263782	4940	2
GO:0016049	cell growth	0	1	1	FBgn0262451	2577	1
GO:0016126	sterol biosynthetic process	0	1	1	FBgn0263782	4940	2
GO:0016200	synaptic target attraction	0	1	1	FBgn0004449	4506	2
GO:0016201	synaptic target inhibition	0	1	1	FBgn0016797	6754	2
GO:0016226	iron-sulfur cluster assembly	0	1	1	FBgn0001977	3588	1
GO:0016233	telomere capping	0	1	1	FBgn0035627	3096	1
GO:0016239	positive regulation of macroautophagy	0	1	1	FBgn0283472	3096	1
GO:0016266	O-glycan processing	0	1	1	FBgn0033901	7875	2
GO:0016310	phosphorylation	0	1	1	FBgn0250906	90	2
GO:0016320	endoplasmic reticulum membrane fusion	0	1	1	FBgn0286784	1702	1
GO:0016333	morphogenesis of follicular epithelium	0	1	1	FBgn0002121	3638	1
GO:0016335	morphogenesis of larval imaginal disc epithelium	0	1	1	FBgn0002121	3638	1
GO:0016336	establishment or maintenance of polarity of larval imaginal disc epithelium	0	1	1	FBgn0002121	3638	1
GO:0016480	negative regulation of transcription by RNA polymerase III	0	1	1	FBgn0005695	201	2
GO:0016486	peptide hormone processing	0	1	1	FBgn0004509	7681	1
GO:0017145	stem cell division	0	1	1	FBgn0016917	4962	1
GO:0017156	calcium-ion regulated exocytosis	0	1	1	FBgn0004242	90	2
GO:0017158	regulation of calcium ion-dependent exocytosis	0	1	1	FBgn0004242	90	2
GO:0018993	somatic sex determination	0	1	1	FBgn0265998	430	2
GO:0019221	cytokine-mediated signaling pathway	0	1	1	FBgn0283531	90	2
GO:0019388	galactose catabolic process	0	1	1	FBgn0035147	2577	1
GO:0019805	quinolinate biosynthetic process	0	1	1	FBgn0000337	1888	1
GO:0019878	lysine biosynthetic process via aminoadipic acid	0	1	1	FBgn0286198	9502	1
GO:0019941	modification-dependent protein catabolic process	0	1	1	FBgn0003942	3366	1
GO:0021551	central nervous system morphogenesis	0	1	1	FBgn0033159	1888	1
GO:0022407	regulation of cell-cell adhesion	0	1	1	FBgn0003716	781	1
GO:0022900	electron transport chain	0	1	1	FBgn0286783	1743	1
GO:0023014	signal transduction by protein phosphorylation	0	1	1	FBgn0023083	3011	2
GO:0030041	actin filament polymerization	0	1	1	FBgn0000308	781	1
GO:0030177	positive regulation of Wnt signaling pathway	0	1	1	FBgn0036141	2611	2
GO:0030195	negative regulation of blood coagulation	0	1	1	FBgn0001321	1931	1
GO:0030210	heparin biosynthetic process	0	1	1	FBgn0029175	3520	1
GO:0030216	keratinocyte differentiation	0	1	1	FBgn0031461	90	2
GO:0030241	skeletal muscle myosin thick filament assembly	0	1	1	FBgn0015614	1888	1
GO:0030388	fructose 1,6-bisphosphate metabolic process	0	1	1	FBgn0003071	1702	1
GO:0030433	ubiquitin-dependent ERAD pathway	0	1	1	FBgn0286784	1702	1
GO:0030473	nuclear migration along microtubule	0	1	1	FBgn0015754	3520	1
GO:0030537	larval behavior	0	1	1	FBgn0003888	2604	1
GO:0030539	male genitalia development	0	1	1	FBgn0000287	5869	1
GO:0030705	cytoskeleton-dependent intracellular transport	0	1	1	FBgn0001308	3520	1
GO:0030721	spectrosome organization	0	1	1	FBgn0003716	781	1
GO:0030970	retrograde protein transport, ER to cytosol	0	1	1	FBgn0286784	1702	1
GO:0031023	microtubule organizing center organization	0	1	1	FBgn0015754	3520	1
GO:0031081	nuclear pore distribution	0	1	1	FBgn0002525	781	1
GO:0031098	stress-activated protein kinase signaling cascade	0	1	1	FBgn0023083	3011	2
GO:0031340	positive regulation of vesicle fusion	0	1	1	FBgn0004242	90	2
GO:0031503	protein-containing complex localization	0	1	1	FBgn0283467	3588	1
GO:0031669	cellular response to nutrient levels	0	1	1	FBgn0031461	90	2
GO:0031987	locomotion involved in locomotory behavior	0	1	1	FBgn0262448	430	2
GO:0032048	cardiolipin metabolic process	0	1	1	FBgn0026619	754	2
GO:0032049	cardiolipin biosynthetic process	0	1	1	FBgn0026619	754	2
GO:0032092	positive regulation of protein binding	0	1	1	FBgn0041188	756	1
GO:0032095	regulation of response to food	0	1	1	FBgn0000721	6507	2
GO:0032189	maintenance of actomyosin contractile ring localization	0	1	1	FBgn0261385	1888	1
GO:0032291	axon ensheathment in central nervous system	0	1	1	FBgn0020278	2586	2
GO:0032490	detection of molecule of bacterial origin	0	1	1	FBgn0033159	1888	1
GO:0032496	response to lipopolysaccharide	0	1	1	FBgn0001291	1702	1
GO:0032504	multicellular organism reproduction	0	1	1	FBgn0032967	7531	1
GO:0032529	follicle cell microvillus organization	0	1	1	FBgn0000317	3588	1
GO:0032790	ribosome disassembly	0	1	1	FBgn0041588	430	2
GO:0032870	cellular response to hormone stimulus	0	1	1	FBgn0001291	1702	1
GO:0032878	regulation of establishment or maintenance of cell polarity	0	1	1	FBgn0002121	3638	1
GO:0032879	regulation of localization	0	1	1	FBgn0001174	3133	2
GO:0032940	secretion by cell	0	1	1	FBgn0004574	463	2
GO:0033120	positive regulation of RNA splicing	0	1	1	FBgn0261552	1931	1
GO:0033314	mitotic DNA replication checkpoint	0	1	1	FBgn0286788	1888	1
GO:0033499	galactose catabolic process via UDP-galactose	0	1	1	FBgn0035147	2577	1
GO:0034116	positive regulation of heterotypic cell-cell adhesion	0	1	1	FBgn0004449	4506	2
GO:0034314	Arp2/3 complex-mediated actin nucleation	0	1	1	FBgn0024273	430	2
GO:0034502	protein localization to chromosome	0	1	1	FBgn0025355	2611	2
GO:0034551	mitochondrial respiratory chain complex III assembly	0	1	1	FBgn0011227	754	2
GO:0034969	histone arginine methylation	0	1	1	FBgn0286198	9502	1
GO:0035015	elongation of arista core	0	1	1	FBgn0000061	8672	1
GO:0035042	fertilization, exchange of chromosomal proteins	0	1	1	FBgn0250786	1567	1
GO:0035053	dorsal vessel heart proper cell fate commitment	0	1	1	FBgn0000546	1007	1
GO:0035070	salivary gland histolysis	0	1	1	FBgn0002121	3638	1
GO:0035152	regulation of tube architecture, open tracheal system	0	1	1	FBgn0001321	1931	1
GO:0035155	negative regulation of terminal cell fate specification, open tracheal system	0	1	1	FBgn0000097	3133	2
GO:0035157	negative regulation of fusion cell fate specification	0	1	1	FBgn0000097	3133	2
GO:0035171	lamellocyte differentiation	0	1	1	FBgn0014388	3649	2
GO:0035180	larval wandering behavior	0	1	1	FBgn0000546	1007	1
GO:0035188	hatching	0	1	1	FBgn0000546	1007	1
GO:0035271	ring gland development	0	1	1	FBgn0003460	3368	2
GO:0035278	miRNA mediated inhibition of translation	0	1	1	FBgn0262451	2577	1
GO:0035284	brain segmentation	0	1	1	FBgn0002522	1884	1
GO:0035297	regulation of Malpighian tubule diameter	0	1	1	FBgn0000546	1007	1
GO:0035298	regulation of Malpighian tubule size	0	1	1	FBgn0014020	3520	1
GO:0035338	long-chain fatty-acyl-CoA biosynthetic process	0	1	1	FBgn0263120	201	2
GO:0035616	histone H2B conserved C-terminal lysine deubiquitination	0	1	1	FBgn0260936	3096	1
GO:0035617	stress granule disassembly	0	1	1	FBgn0001308	3520	1
GO:0035965	cardiolipin acyl-chain remodeling	0	1	1	FBgn0026619	754	2
GO:0036092	phosphatidylinositol-3-phosphate biosynthetic process	0	1	1	FBgn0015279	4962	1
GO:0036093	germ cell proliferation	0	1	1	FBgn0010263	90	2
GO:0040005	chitin-based cuticle attachment to epithelium	0	1	1	FBgn0020521	2604	1
GO:0040015	negative regulation of multicellular organism growth	0	1	1	FBgn0003733	1888	1
GO:0040017	positive regulation of locomotion	0	1	1	FBgn0004449	4506	2
GO:0040029	regulation of gene expression, epigenetic	0	1	1	FBgn0086908	9069	2
GO:0040040	thermosensory behavior	0	1	1	FBgn0004907	1702	1
GO:0042073	intraciliary transport	0	1	1	FBgn0000352	1888	1
GO:0042144	vacuole fusion, non-autophagic	0	1	1	FBgn0002566	4959	2
GO:0042273	ribosomal large subunit biogenesis	0	1	1	FBgn0033485	1702	1
GO:0042274	ribosomal small subunit biogenesis	0	1	1	FBgn0086912	3638	1
GO:0042554	superoxide anion generation	0	1	1	FBgn0283531	90	2
GO:0042684	cardioblast cell fate commitment	0	1	1	FBgn0261963	781	1
GO:0042688	crystal cell differentiation	0	1	1	FBgn0003507	756	1
GO:0042690	negative regulation of crystal cell differentiation	0	1	1	FBgn0003507	756	1
GO:0042761	very long-chain fatty acid biosynthetic process	0	1	1	FBgn0035471	3649	2
GO:0042766	nucleosome mobilization	0	1	1	FBgn0016687	2604	1
GO:0042817	pyridoxal metabolic process	0	1	1	FBgn0267408	756	1
GO:0042989	sequestering of actin monomers	0	1	1	FBgn0000308	781	1
GO:0042994	cytoplasmic sequestering of transcription factor	0	1	1	FBgn0004907	1702	1
GO:0043063	intercellular bridge organization	0	1	1	FBgn0261385	1888	1
GO:0043085	positive regulation of catalytic activity	0	1	1	FBgn0031458	90	2
GO:0043143	regulation of translation by machinery localization	0	1	1	FBgn0015754	3520	1
GO:0043179	rhythmic excitation	0	1	1	FBgn0028422	4962	1
GO:0043248	proteasome assembly	0	1	1	FBgn0028691	2585	1
GO:0043328	protein transport to vacuole involved in ubiquitin-dependent protein catabolic process via the multivesicular body sorting pathway	0	1	1	FBgn0022027	198	1
GO:0043457	regulation of cellular respiration	0	1	1	FBgn0000546	1007	1
GO:0043523	regulation of neuron apoptotic process	0	1	1	FBgn0286784	1702	1
GO:0043525	positive regulation of neuron apoptotic process	0	1	1	FBgn0286784	1702	1
GO:0043697	cell dedifferentiation	0	1	1	FBgn0016917	4962	1
GO:0043981	histone H4-K5 acetylation	0	1	1	FBgn0033897	7875	2
GO:0043982	histone H4-K8 acetylation	0	1	1	FBgn0033897	7875	2
GO:0044154	histone H3-K14 acetylation	0	1	1	FBgn0010355	1884	1
GO:0044818	mitotic G2/M transition checkpoint	0	1	1	FBgn0004106	3366	1
GO:0045022	early endosome to late endosome transport	0	1	1	FBgn0031450	90	2
GO:0045132	meiotic chromosome segregation	0	1	1	FBgn0003346	567	2
GO:0045200	establishment of neuroblast polarity	0	1	1	FBgn0002121	3638	1
GO:0045213	neurotransmitter receptor metabolic process	0	1	1	FBgn0004516	3649	2
GO:0045597	positive regulation of cell differentiation	0	1	1	FBgn0001291	1702	1
GO:0045610	regulation of hemocyte differentiation	0	1	1	FBgn0264294	1888	1
GO:0045666	positive regulation of neuron differentiation	0	1	1	FBgn0267821	3366	1
GO:0045822	negative regulation of heart contraction	0	1	1	FBgn0000715	1743	1
GO:0045855	negative regulation of pole plasm oskar mRNA localization	0	1	1	FBgn0001316	2577	1
GO:0045899	positive regulation of RNA polymerase II transcriptional preinitiation complex assembly	0	1	1	FBgn0028687	3368	2
GO:0045924	regulation of female receptivity	0	1	1	FBgn0086676	3520	1
GO:0045947	negative regulation of translational initiation	0	1	1	FBgn0261560	6507	2
GO:0046534	positive regulation of photoreceptor cell differentiation	0	1	1	FBgn0003205	1931	1
GO:0046598	positive regulation of viral entry into host cell	0	1	1	FBgn0286784	1702	1
GO:0046660	female sex differentiation	0	1	1	FBgn0003527	754	2
GO:0046663	dorsal closure, leading edge cell differentiation	0	1	1	FBgn0014020	3520	1
GO:0046672	positive regulation of compound eye retinal cell programmed cell death	0	1	1	FBgn0013469	2611	2
GO:0046823	negative regulation of nucleocytoplasmic transport	0	1	1	FBgn0000352	1888	1
GO:0046957	negative phototaxis	0	1	1	FBgn0003733	1888	1
GO:0047496	vesicle transport along microtubule	0	1	1	FBgn0015754	3520	1
GO:0048058	compound eye corneal lens development	0	1	1	FBgn0004449	4506	2
GO:0048085	adult chitin-containing cuticle pigmentation	0	1	1	FBgn0283531	90	2
GO:0048098	antennal joint development	0	1	1	FBgn0000287	5869	1
GO:0048106	establishment of thoracic bristle planar orientation	0	1	1	FBgn0016977	3638	1
GO:0048135	female germ-line cyst formation	0	1	1	FBgn0015754	3520	1
GO:0048169	regulation of long-term neuronal synaptic plasticity	0	1	1	FBgn0015279	4962	1
GO:0048172	regulation of short-term neuronal synaptic plasticity	0	1	1	FBgn0013334	756	1
GO:0048312	intracellular distribution of mitochondria	0	1	1	FBgn0001308	3520	1
GO:0048388	endosomal lumen acidification	0	1	1	FBgn0028671	430	2
GO:0048499	synaptic vesicle membrane organization	0	1	1	FBgn0004449	4506	2
GO:0048546	digestive tract morphogenesis	0	1	1	FBgn0002525	781	1
GO:0048565	digestive tract development	0	1	1	FBgn0024244	6507	2
GO:0048566	embryonic digestive tract development	0	1	1	FBgn0003486	3096	1
GO:0048636	positive regulation of muscle organ development	0	1	1	FBgn0003716	781	1
GO:0048663	neuron fate commitment	0	1	1	FBgn0267821	3366	1
GO:0048728	proboscis development	0	1	1	FBgn0051481	1884	1
GO:0048730	epidermis morphogenesis	0	1	1	FBgn0002121	3638	1
GO:0048738	cardiac muscle tissue development	0	1	1	FBgn0000546	1007	1
GO:0048741	skeletal muscle fiber development	0	1	1	FBgn0001308	3520	1
GO:0048842	positive regulation of axon extension involved in axon guidance	0	1	1	FBgn0000308	781	1
GO:0048856	anatomical structure development	0	1	1	FBgn0003460	3368	2
GO:0048863	stem cell differentiation	0	1	1	FBgn0003205	1931	1
GO:0048936	peripheral nervous system neuron axonogenesis	0	1	1	FBgn0011592	754	2
GO:0050665	hydrogen peroxide biosynthetic process	0	1	1	FBgn0283531	90	2
GO:0050680	negative regulation of epithelial cell proliferation	0	1	1	FBgn0022027	198	1
GO:0050688	regulation of defense response to virus	0	1	1	FBgn0004419	3366	1
GO:0050708	regulation of protein secretion	0	1	1	FBgn0002121	3638	1
GO:0050764	regulation of phagocytosis	0	1	1	FBgn0011701	3011	2
GO:0050766	positive regulation of phagocytosis	0	1	1	FBgn0043576	201	2
GO:0050769	positive regulation of neurogenesis	0	1	1	FBgn0005672	567	2
GO:0050777	negative regulation of immune response	0	1	1	FBgn0002525	781	1
GO:0050974	detection of mechanical stimulus involved in sensory perception	0	1	1	FBgn0016920	781	1
GO:0051012	microtubule sliding	0	1	1	FBgn0001308	3520	1
GO:0051038	negative regulation of transcription involved in meiotic cell cycle	0	1	1	FBgn0086908	9069	2
GO:0051127	positive regulation of actin nucleation	0	1	1	FBgn0024273	430	2
GO:0051177	meiotic sister chromatid cohesion	0	1	1	FBgn0003009	7273	1
GO:0051228	mitotic spindle disassembly	0	1	1	FBgn0286784	1702	1
GO:0051289	protein homotetramerization	0	1	1	FBgn0003071	1702	1
GO:0051415	microtubule nucleation by interphase microtubule organizing center	0	1	1	FBgn0026431	3366	1
GO:0051452	intracellular pH reduction	0	1	1	FBgn0028671	430	2
GO:0051457	maintenance of protein location in nucleus	0	1	1	FBgn0003009	7273	1
GO:0051666	actin cortical patch localization	0	1	1	FBgn0024273	430	2
GO:0051668	localization within membrane	0	1	1	FBgn0002121	3638	1
GO:0051686	establishment of ER localization	0	1	1	FBgn0037374	1990	2
GO:0051890	regulation of cardioblast differentiation	0	1	1	FBgn0261963	781	1
GO:0051932	synaptic transmission, GABAergic	0	1	1	FBgn0033911	7875	2
GO:0051960	regulation of nervous system development	0	1	1	FBgn0261963	781	1
GO:0055065	metal ion homeostasis	0	1	1	FBgn0002868	1931	1
GO:0055115	entry into diapause	0	1	1	FBgn0015279	4962	1
GO:0060024	rhythmic synaptic transmission	0	1	1	FBgn0004242	90	2
GO:0060047	heart contraction	0	1	1	FBgn0003117	756	1
GO:0060074	synapse maturation	0	1	1	FBgn0015279	4962	1
GO:0060148	positive regulation of posttranscriptional gene silencing	0	1	1	FBgn0004419	3366	1
GO:0060173	limb development	0	1	1	FBgn0262139	2577	1
GO:0060233	oenocyte delamination	0	1	1	FBgn0000097	3133	2
GO:0060261	positive regulation of transcription initiation from RNA polymerase II promoter	0	1	1	FBgn0010355	1884	1
GO:0060292	long-term synaptic depression	0	1	1	FBgn0010379	756	1
GO:0060322	head development	0	1	1	FBgn0000439	1884	1
GO:0060389	pathway-restricted SMAD protein phosphorylation	0	1	1	FBgn0011300	201	2
GO:0060799	transforming growth factor beta receptor signaling pathway involved in endodermal cell fate specification	0	1	1	FBgn0003716	781	1
GO:0060856	establishment of blood-brain barrier	0	1	1	FBgn0010263	90	2
GO:0060965	negative regulation of gene silencing by miRNA	0	1	1	FBgn0041188	756	1
GO:0061382	Malpighian tubule tip cell differentiation	0	1	1	FBgn0267821	3366	1
GO:0061572	actin filament bundle organization	0	1	1	FBgn0001308	3520	1
GO:0061621	canonical glycolysis	0	1	1	FBgn0003071	1702	1
GO:0062029	positive regulation of stress granule assembly	0	1	1	FBgn0041188	756	1
GO:0070086	ubiquitin-dependent endocytosis	0	1	1	FBgn0022027	198	1
GO:0070129	regulation of mitochondrial translation	0	1	1	FBgn0261560	6507	2
GO:0070536	protein K63-linked deubiquitination	0	1	1	FBgn0260936	3096	1
GO:0070588	calcium ion transmembrane transport	0	1	1	FBgn0016920	781	1
GO:0070681	glutaminyl-tRNAGln biosynthesis via transamidation	0	1	1	FBgn0260779	3011	2
GO:0070827	chromatin maintenance	0	1	1	FBgn0260243	6756	1
GO:0070870	heterochromatin maintenance involved in chromatin silencing	0	1	1	FBgn0002525	781	1
GO:0070979	protein K11-linked ubiquitination	0	1	1	FBgn0041147	3649	2
GO:0071224	cellular response to peptidoglycan	0	1	1	FBgn0039335	7681	1
GO:0071244	cellular response to carbon dioxide	0	1	1	FBgn0004435	754	2
GO:0071260	cellular response to mechanical stimulus	0	1	1	FBgn0016920	781	1
GO:0071277	cellular response to calcium ion	0	1	1	FBgn0004242	90	2
GO:0071478	cellular response to radiation	0	1	1	FBgn0278604	1931	1
GO:0071712	ER-associated misfolded protein catabolic process	0	1	1	FBgn0286784	1702	1
GO:0071763	nuclear membrane organization	0	1	1	FBgn0002525	781	1
GO:0072089	stem cell proliferation	0	1	1	FBgn0003205	1931	1
GO:0072175	epithelial tube formation	0	1	1	FBgn0262139	2577	1
GO:0080009	mRNA methylation	0	1	1	FBgn0032016	8836	2
GO:0086042	cardiac muscle cell-cardiac muscle cell adhesion	0	1	1	FBgn0260442	2608	2
GO:0090136	epithelial cell-cell adhesion	0	1	1	FBgn0264959	1007	1
GO:0090435	protein localization to nuclear envelope	0	1	1	FBgn0002525	781	1
GO:0090630	activation of GTPase activity	0	1	1	FBgn0264324	430	2
GO:0097193	intrinsic apoptotic signaling pathway	0	1	1	FBgn0039338	7681	1
GO:0097202	activation of cysteine-type endopeptidase activity	0	1	1	FBgn0033902	7875	2
GO:0097688	glutamate receptor clustering	0	1	1	FBgn0004509	7681	1
GO:0098700	neurotransmitter loading into synaptic vesicle	0	1	1	FBgn0033911	7875	2
GO:0098711	iron ion import across plasma membrane	0	1	1	FBgn0015221	3547	1
GO:0098725	symmetric cell division	0	1	1	FBgn0002121	3638	1
GO:0098937	anterograde dendritic transport	0	1	1	FBgn0001308	3520	1
GO:0098957	anterograde axonal transport of mitochondrion	0	1	1	FBgn0001308	3520	1
GO:0098971	anterograde dendritic transport of neurotransmitter receptor complex	0	1	1	FBgn0001308	3520	1
GO:0110109	negative regulation of imaginal disc-derived wing vein specification	0	1	1	FBgn0014388	3649	2
GO:0120176	positive regulation of torso signaling pathway	0	1	1	FBgn0004907	1702	1
GO:0150011	regulation of neuron projection arborization	0	1	1	FBgn0004419	3366	1
GO:1900006	positive regulation of dendrite development	0	1	1	FBgn0004574	463	2
GO:1900075	positive regulation of neuromuscular synaptic transmission	0	1	1	FBgn0000715	1743	1
GO:1900087	positive regulation of G1/S transition of mitotic cell cycle	0	1	1	FBgn0039403	9500	1
GO:1901044	protein polyubiquitination involved in nucleus-associated proteasomal ubiquitin-dependent protein catabolic process	0	1	1	FBgn0261268	3588	1
GO:1901315	negative regulation of histone H2A K63-linked ubiquitination	0	1	1	FBgn0002431	1931	1
GO:1901704	L-glutamine biosynthetic process	0	1	1	FBgn0001142	3638	1
GO:1901800	positive regulation of proteasomal protein catabolic process	0	1	1	FBgn0260936	3096	1
GO:1901838	positive regulation of transcription of nucleolar large rRNA by RNA polymerase I	0	1	1	FBgn0040075	6754	2
GO:1901987	regulation of cell cycle phase transition	0	1	1	FBgn0004106	3366	1
GO:1902000	homogentisate catabolic process	0	1	1	FBgn0016013	463	2
GO:1902339	positive regulation of apoptotic process involved in morphogenesis	0	1	1	FBgn0000439	1884	1
GO:1902459	positive regulation of stem cell population maintenance	0	1	1	FBgn0260936	3096	1
GO:1902626	assembly of large subunit precursor of preribosome	0	1	1	FBgn0032518	9594	2
GO:1902685	positive regulation of receptor localization to synapse	0	1	1	FBgn0266557	3638	1
GO:1902969	mitotic DNA replication	0	1	1	FBgn0283467	3588	1
GO:1903861	positive regulation of dendrite extension	0	1	1	FBgn0263239	463	2
GO:1903862	positive regulation of oxidative phosphorylation	0	1	1	FBgn0250906	90	2
GO:1904498	protein localization to mitotic actomyosin contractile ring	0	1	1	FBgn0261385	1888	1
GO:1904799	regulation of neuron remodeling	0	1	1	FBgn0000546	1007	1
GO:1905126	regulation of axo-dendritic protein transport	0	1	1	FBgn0015589	430	2
GO:1905832	positive regulation of spindle assembly	0	1	1	FBgn0002525	781	1
GO:1990120	messenger ribonucleoprotein complex assembly	0	1	1	FBgn0004419	3366	1
GO:1990403	embryonic brain development	0	1	1	FBgn0000439	1884	1
GO:1990461	detoxification of iron ion	0	1	1	FBgn0015221	3547	1
GO:2000058	regulation of ubiquitin-dependent protein catabolic process	0	1	1	FBgn0039343	7681	1
GO:2000104	negative regulation of DNA-dependent DNA replication	0	1	1	FBgn0025355	2611	2
GO:2000134	negative regulation of G1/S transition of mitotic cell cycle	0	1	1	FBgn0002783	756	1
GO:2000255	negative regulation of male germ cell proliferation	0	1	1	FBgn0265998	430	2
GO:2000433	positive regulation of cytokinesis, actomyosin contractile ring assembly	0	1	1	FBgn0002525	781	1
GO:2000648	positive regulation of stem cell proliferation	0	1	1	FBgn0262451	2577	1
GO:2000737	negative regulation of stem cell differentiation	0	1	1	FBgn0016917	4962	1
GO:2000766	negative regulation of cytoplasmic translation	0	1	1	FBgn0004419	3366	1
GO:2000779	regulation of double-strand break repair	0	1	1	FBgn0002431	1931	1
GO:2001023	regulation of response to drug	0	1	1	FBgn0283472	3096	1
GO:2001233	regulation of apoptotic signaling pathway	0	1	1	FBgn0262451	2577	1
GO:2001234	negative regulation of apoptotic signaling pathway	0	1	1	FBgn0003205	1931	1
GO:2001272	positive regulation of cysteine-type endopeptidase activity involved in execution phase of apoptosis	0	1	1	FBgn0033902	7875	2
GO:0008286	insulin receptor signaling pathway	1	6	7	FBgn0261560,FBgn0010379,FBgn0283472,FBgn0024248,FBgn0015279,FBgn0024248,FBgn0283499	6507,756,3096,3366,4962,9503,2425	2,1,1,1,1,1,-2
GO:0000209	protein polyubiquitination	1	6	7	FBgn0005695,FBgn0003557,FBgn0005616,FBgn0002431,FBgn0261268,FBgn0002932,FBgn0283468	201,3133,6965,1931,3588,6756,3340	2,2,2,1,1,1,-1
GO:0007173	epidermal growth factor receptor signaling pathway	1	5	6	FBgn0005672,FBgn0000097,FBgn0003205,FBgn0003984,FBgn0016977,FBgn0004638	567,3133,1931,3096,3638,442	2,2,1,1,1,-2
GO:0045879	negative regulation of smoothened signaling pathway	2	5	7	FBgn0003892,FBgn0003557,FBgn0003892,FBgn0000352,FBgn0261268,FBgn0283468,FBgn0015805	201,3133,198,1888,3588,3340,3686	2,2,1,1,1,-1,-2
GO:0006351	transcription, DNA-templated	1	6	7	FBgn0003278,FBgn0003117,FBgn0016076,FBgn0016687,FBgn0016977,FBgn0003278,FBgn0053554	6283,756,781,2604,3638,8672,739	2,1,1,1,1,1,-2
GO:0006487	protein N-linked glycosylation	1	2	3	FBgn0261020,FBgn0261020,FBgn0000370	8836,179,167	2,1,-1
GO:0008595	anterior/posterior axis specification, embryo	1	6	7	FBgn0000606,FBgn0000606,FBgn0000166,FBgn0003165,FBgn0015231,FBgn0003165,FBgn0003520	1702,1743,1884,1931,2604,6756,1547	1,1,1,1,1,1,-1
GO:0035277	spiracle morphogenesis, open tracheal system	1	6	7	FBgn0002552,FBgn0005672,FBgn0003502,FBgn0003502,FBgn0262139,FBgn0014020,FBgn0023172	201,567,8836,179,2577,3520,7445	2,2,2,1,1,1,-1
GO:0030509	BMP signaling pathway	1	4	5	FBgn0031461,FBgn0024179,FBgn0003317,FBgn0003716,FBgn0003396	90,463,3368,781,190	2,2,2,1,-1
GO:0000086	G2/M transition of mitotic cell cycle	1	3	4	FBgn0003525,FBgn0004106,FBgn0004107,FBgn0002673	430,3366,4962,1491	2,1,1,-2
GO:0003015	heart process	1	5	6	FBgn0004921,FBgn0005672,FBgn0020278,FBgn0261963,FBgn0010894,FBgn0003295	201,567,2586,781,3096,439	2,2,2,1,1,-1
GO:0007218	neuropeptide signaling pathway	1	2	3	FBgn0039007,FBgn0000715,FBgn0003255	2586,1743,3138	2,1,-1
GO:0007291	sperm individualization	1	5	6	FBgn0026619,FBgn0035461,FBgn0033902,FBgn0000546,FBgn0261268,FBgn0010350	754,3649,7875,1007,3588,1420	2,2,2,1,1,-1
GO:0007395	dorsal closure, spreading of leading edge cells	1	5	6	FBgn0264959,FBgn0003205,FBgn0000229,FBgn0014020,FBgn0000229,FBgn0010333	1007,1931,3366,3520,9503,439	1,1,1,1,1,-1
GO:0010004	gastrulation involving germ band extension	1	5	6	FBgn0000384,FBgn0261020,FBgn0261020,FBgn0014020,FBgn0003900,FBgn0000251	4959,8836,179,3520,7273,167	2,2,1,1,1,-1
GO:0030536	larval feeding behavior	1	4	5	FBgn0013469,FBgn0000721,FBgn0283472,FBgn0015279,FBgn0041195	2611,6507,3096,4962,3079	2,2,1,1,-1
GO:0035264	multicellular organism growth	1	5	6	FBgn0010379,FBgn0283472,FBgn0024248,FBgn0015279,FBgn0024248,FBgn0283499	756,3096,3366,4962,9503,2425	1,1,1,1,1,-2
GO:0048666	neuron development	1	5	6	FBgn0011300,FBgn0259986,FBgn0033159,FBgn0000229,FBgn0000229,FBgn0028991	201,463,1888,3366,9503,442	2,2,1,1,1,-2
GO:0097352	autophagosome maturation	1	4	5	FBgn0028671,FBgn0002566,FBgn0022027,FBgn0286784,FBgn0261041	430,4959,198,1702,442	2,2,1,1,-2
GO:0008293	torso signaling pathway	2	5	7	FBgn0000166,FBgn0003733,FBgn0003205,FBgn0003751,FBgn0003751,FBgn0004636,FBgn0004638	1884,1888,1931,3366,9503,600,442	1,1,1,1,1,-1,-2
GO:0007616	long-term memory	3	10	13	FBgn0000721,FBgn0250753,FBgn0041188,FBgn0000546,FBgn0003165,FBgn0000229,FBgn0016917,FBgn0002932,FBgn0003165,FBgn0000229,FBgn0003520,FBgn0263490,FBgn0000119	6507,8103,756,1007,1931,3366,4962,6756,6756,9503,1547,2363,442	2,2,1,1,1,1,1,1,1,1,-1,-1,-2
GO:1903688	positive regulation of border follicle cell migration	3	9	12	FBgn0031450,FBgn0005672,FBgn0000097,FBgn0032006,FBgn0005638,FBgn0003984,FBgn0000229,FBgn0266557,FBgn0000229,FBgn0010333,FBgn0283468,FBgn0001987	90,567,3133,179,2604,3096,3366,3638,9503,439,3340,1491	2,2,2,1,1,1,1,1,1,-1,-1,-2
GO:0007030	Golgi organization	2	7	9	FBgn0003525,FBgn0033902,FBgn0286784,FBgn0069242,FBgn0262125,FBgn0004373,FBgn0061492,FBgn0004378,FBgn0262126	430,7875,1702,1931,1931,2577,3096,439,7144	2,2,1,1,1,1,1,-1,-2
GO:0008150	biological_process	2	8	10	FBgn0003683,FBgn0000726,FBgn0032966,FBgn0032968,FBgn0283728,FBgn0039325,FBgn0039332,FBgn0051437,FBgn0035234,FBgn0051451	2608,7273,7531,7531,7531,7681,7681,7681,7566,7675	2,1,1,1,1,1,1,1,-1,-1
GO:0055088	lipid homeostasis	2	8	10	FBgn0003892,FBgn0003892,FBgn0010379,FBgn0000546,FBgn0283472,FBgn0024248,FBgn0015279,FBgn0024248,FBgn0001078,FBgn0283499	201,198,756,1007,3096,3366,4962,9503,2990,2425	2,1,1,1,1,1,1,1,-1,-2
GO:0001708	cell fate specification	1	4	5	FBgn0015589,FBgn0261963,FBgn0001077,FBgn0005638,FBgn0267337	430,781,1884,2604,1842	2,1,1,1,-2
GO:0006270	DNA replication initiation	1	2	3	FBgn0003227,FBgn0286788,FBgn0017577	756,1888,7080	1,1,-1
GO:0006697	ecdysone biosynthetic process	1	3	4	FBgn0000449,FBgn0003486,FBgn0262112,FBgn0263490	463,3096,3547,2363	2,1,1,-1
GO:0007020	microtubule nucleation	1	2	3	FBgn0260639,FBgn0026431,FBgn0086690	1567,3366,3126	1,1,-2
GO:0007224	smoothened signaling pathway	1	3	4	FBgn0003892,FBgn0003892,FBgn0000352,FBgn0037364	201,198,1888,7443	2,1,1,-1
GO:0007265	Ras protein signal transduction	1	2	3	FBgn0003206,FBgn0003205,FBgn0004638	463,1931,442	2,1,-2
GO:0007369	gastrulation	1	4	5	FBgn0003525,FBgn0003733,FBgn0003205,FBgn0003900,FBgn0003313	430,1888,1931,7273,3079	2,1,1,1,-1
GO:0007405	neuroblast proliferation	1	4	5	FBgn0015589,FBgn0014020,FBgn0015754,FBgn0040080,FBgn0261797	430,3520,3520,9529,3686	2,1,1,1,-2
GO:0007436	larval salivary gland morphogenesis	1	4	5	FBgn0286071,FBgn0000308,FBgn0015279,FBgn0010452,FBgn0004635	756,781,4962,6457,439	1,1,1,1,-1
GO:0007611	learning or memory	1	3	4	FBgn0041111,FBgn0041111,FBgn0004907,FBgn0286785	90,1567,1702,3518	2,1,1,-1
GO:0010507	negative regulation of autophagy	1	4	5	FBgn0031461,FBgn0011300,FBgn0003205,FBgn0015279,FBgn0283499	90,201,1931,4962,2425	2,2,1,1,-2
GO:0010508	positive regulation of autophagy	1	4	5	FBgn0265998,FBgn0283472,FBgn0000229,FBgn0000229,FBgn0038402	430,3096,3366,9503,1920	2,1,1,1,-2
GO:0016079	synaptic vesicle exocytosis	1	3	4	FBgn0004242,FBgn0086784,FBgn0086784,FBgn0266757	90,201,198,3024	2,2,1,-1
GO:0030381	chorion-containing eggshell pattern formation	1	4	5	FBgn0261963,FBgn0003733,FBgn0003205,FBgn0015754,FBgn0266757	781,1888,1931,3520,3024	1,1,1,1,-1
GO:0035072	ecdysone-mediated induction of salivary gland cell autophagic cell death	1	4	5	FBgn0040075,FBgn0000546,FBgn0035617,FBgn0002121,FBgn0011785	6754,1007,3096,3638,2363	2,1,1,1,-1
GO:0040014	regulation of multicellular organism growth	1	4	5	FBgn0010379,FBgn0003205,FBgn0262451,FBgn0015279,FBgn0283499	756,1931,2577,4962,2425	1,1,1,1,-2
GO:0043277	apoptotic cell clearance	1	4	5	FBgn0264959,FBgn0015295,FBgn0029092,FBgn0029092,FBgn0286785	1007,3520,3591,6917,3518	1,1,1,1,-1
GO:0043410	positive regulation of MAPK cascade	1	2	3	FBgn0003733,FBgn0086677,FBgn0283499	1888,7146,2425	1,1,-2
GO:0045165	cell fate commitment	1	3	4	FBgn0024273,FBgn0003117,FBgn0003507,FBgn0267978	430,756,756,739	2,1,1,-2
GO:0045927	positive regulation of growth	1	3	4	FBgn0003716,FBgn0262451,FBgn0283472,FBgn0026401	781,2577,3096,739	1,1,1,-2
GO:0046716	muscle cell cellular homeostasis	1	4	5	FBgn0250906,FBgn0286784,FBgn0262451,FBgn0015754,FBgn0261458	90,1702,2577,3520,3084	2,1,1,1,-1
GO:0048803	imaginal disc-derived male genitalia morphogenesis	1	4	5	FBgn0032006,FBgn0022027,FBgn0000229,FBgn0000229,FBgn0014010	179,198,3366,9503,7144	1,1,1,1,-2
GO:0050773	regulation of dendrite development	1	4	5	FBgn0011592,FBgn0010379,FBgn0262451,FBgn0015279,FBgn0010105	754,756,2577,4962,3126	2,1,1,1,-2
GO:0050803	regulation of synapse structure or activity	1	4	5	FBgn0004242,FBgn0031461,FBgn0011300,FBgn0266672,FBgn0014010	90,90,201,1990,7144	2,2,2,2,-2
GO:0070593	dendrite self-avoidance	1	2	3	FBgn0033159,FBgn0014020,FBgn0015838	1888,3520,4966	1,1,-2
GO:0048010	vascular endothelial growth factor receptor signaling pathway	2	9	11	FBgn0000097,FBgn0261560,FBgn0032006,FBgn0010379,FBgn0003205,FBgn0283472,FBgn0000229,FBgn0015279,FBgn0000229,FBgn0010333,FBgn0004638	3133,6507,179,756,1931,3096,3366,4962,9503,439,442	2,2,1,1,1,1,1,1,1,-1,-2
GO:0008586	imaginal disc-derived wing vein morphogenesis	4	13	17	FBgn0003557,FBgn0002783,FBgn0042085,FBgn0003205,FBgn0004101,FBgn0015231,FBgn0003984,FBgn0000317,FBgn0002931,FBgn0016977,FBgn0001169,FBgn0000287,FBgn0261983,FBgn0003396,FBgn0004635,FBgn0015905,FBgn0261885	3133,756,1888,1931,2604,2604,3096,3588,3638,3638,4962,5869,5869,190,439,3084,4431	2,1,1,1,1,1,1,1,1,1,1,1,1,-1,-1,-1,-1
GO:0007379	segment specification	2	7	9	FBgn0041111,FBgn0261020,FBgn0261020,FBgn0041111,FBgn0016977,FBgn0266557,FBgn0016917,FBgn0000251,FBgn0261885	90,8836,179,1567,3638,3638,4962,167,4431	2,2,1,1,1,1,1,-1,-1
GO:0008355	olfactory learning	2	7	9	FBgn0005672,FBgn0004516,FBgn0004907,FBgn0003984,FBgn0024248,FBgn0086912,FBgn0024248,FBgn0286785,FBgn0004638	567,3649,1702,3096,3366,3638,9503,3518,442	2,2,1,1,1,1,1,-1,-2
GO:0042127	regulation of cell population proliferation	2	7	9	FBgn0015521,FBgn0040075,FBgn0264959,FBgn0001291,FBgn0262451,FBgn0015279,FBgn0016917,FBgn0024510,FBgn0283499	90,6754,1007,1702,2577,4962,4962,600,2425	2,2,1,1,1,1,1,-1,-2
GO:0042594	response to starvation	2	4	6	FBgn0020278,FBgn0261560,FBgn0024248,FBgn0024248,FBgn0000370,FBgn0024846	2586,6507,3366,9503,167,3138	2,2,1,1,-1,-1
GO:0044719	regulation of imaginal disc-derived wing size	2	7	9	FBgn0031461,FBgn0011300,FBgn0003502,FBgn0003502,FBgn0283510,FBgn0001169,FBgn0264442,FBgn0000658,FBgn0000180	90,201,8836,179,1743,4962,5869,1547,8469	2,2,2,1,1,1,1,-1,-1
GO:0006413	translational initiation	3	8	11	FBgn0039622,FBgn0041588,FBgn0026250,FBgn0026259,FBgn0037270,FBgn0027619,FBgn0027619,FBgn0035709,FBgn0035823,FBgn0037135,FBgn0010488	430,430,3011,3649,8103,1702,1743,3096,1420,8101,442	2,2,2,2,2,1,1,1,-1,-1,-2
GO:0000165	MAPK cascade	1	6	7	FBgn0265998,FBgn0001291,FBgn0003205,FBgn0000229,FBgn0265778,FBgn0000229,FBgn0024846	430,1702,1931,3366,6299,9503,3138	2,1,1,1,1,1,-1
GO:0007029	endoplasmic reticulum organization	2	6	8	FBgn0037374,FBgn0033906,FBgn0261020,FBgn0261020,FBgn0286784,FBgn0262125,FBgn0038947,FBgn0262126	1990,7875,8836,179,1702,1931,2425,7144	2,2,2,1,1,1,-2,-2
GO:0007346	regulation of mitotic cell cycle	2	6	8	FBgn0003892,FBgn0003525,FBgn0022764,FBgn0023083,FBgn0003892,FBgn0015279,FBgn0001120,FBgn0003114	201,430,754,3011,198,4962,3126,7896	2,2,2,2,1,1,-2,-2
GO:0008407	chaeta morphogenesis	2	6	8	FBgn0024273,FBgn0037374,FBgn0003117,FBgn0016076,FBgn0267821,FBgn0000317,FBgn0261458,FBgn0003896	430,1990,756,781,3366,3588,3084,420	2,2,1,1,1,1,-1,-2
GO:0000082	G1/S transition of mitotic cell cycle	1	2	3	FBgn0004106,FBgn0004107,FBgn0011766	3366,4962,2425	1,1,-2
GO:0000212	meiotic spindle organization	1	3	4	FBgn0266672,FBgn0260639,FBgn0004373,FBgn0003545	1990,1567,2577,1547	2,1,1,-1
GO:0006364	rRNA processing	1	3	4	FBgn0022069,FBgn0022069,FBgn0033485,FBgn0020305	6999,9594,1702,3084	2,2,1,-1
GO:0006904	vesicle docking involved in exocytosis	1	3	4	FBgn0004574,FBgn0266672,FBgn0039335,FBgn0266674	463,1990,7681,3340	2,2,1,-1
GO:0007016	cytoskeletal anchoring at plasma membrane	1	2	3	FBgn0260442,FBgn0000244,FBgn0028427	2608,1931,4429	2,1,-1
GO:0007310	oocyte dorsal/ventral axis specification	1	3	4	FBgn0020278,FBgn0001308,FBgn0038826,FBgn0000339	2586,3520,4962,1491	2,1,1,-2
GO:0007485	imaginal disc-derived male genitalia development	1	3	4	FBgn0003502,FBgn0003502,FBgn0265778,FBgn0000492	8836,179,6299,669	2,1,1,-2
GO:0007519	skeletal muscle tissue development	1	3	4	FBgn0039039,FBgn0011656,FBgn0011656,FBgn0016075	2586,1702,1743,167	2,1,1,-1
GO:0009416	response to light stimulus	1	3	4	FBgn0028671,FBgn0004574,FBgn0003888,FBgn0023076	430,463,2604,1420	2,2,1,-1
GO:0010001	glial cell differentiation	1	3	4	FBgn0020278,FBgn0011701,FBgn0086676,FBgn0010389	2586,3011,3520,4431	2,2,1,-1
GO:0010884	positive regulation of lipid storage	1	2	3	FBgn0010379,FBgn0015279,FBgn0283499	756,4962,2425	1,1,-2
GO:0015014	heparan sulfate proteoglycan biosynthetic process, polysaccharide chain biosynthetic process	1	2	3	FBgn0020251,FBgn0029175,FBgn0261445	3096,3520,6867	1,1,-2
GO:0016348	imaginal disc-derived leg joint morphogenesis	1	2	3	FBgn0003557,FBgn0024244,FBgn0000658	3133,6507,1547	2,2,-1
GO:0022008	neurogenesis	1	3	4	FBgn0013469,FBgn0003334,FBgn0003330,FBgn0003042	2611,1931,9529,4430	2,1,1,-1
GO:0030097	hemopoiesis	1	2	3	FBgn0032006,FBgn0003507,FBgn0020306	179,756,3467	1,1,-2
GO:0030335	positive regulation of cell migration	1	3	4	FBgn0011592,FBgn0032006,FBgn0033159,FBgn0000578	754,179,1888,1547	2,1,1,-1
GO:0032509	endosome transport via multivesicular body sorting pathway	1	3	4	FBgn0031450,FBgn0022027,FBgn0086656,FBgn0014010	90,198,3591,7144	2,1,1,-2
GO:0035212	cell competition in a multicellular organism	1	3	4	FBgn0024273,FBgn0002121,FBgn0015279,FBgn0010333	430,3638,4962,439	2,1,1,-1
GO:0040001	establishment of mitotic spindle localization	1	3	4	FBgn0027066,FBgn0027066,FBgn0040080,FBgn0261797	1007,1888,9529,3686	1,1,1,-2
GO:0040037	negative regulation of fibroblast growth factor receptor signaling pathway	1	1	2	FBgn0014388,FBgn0033438	3649,9410	2,-1
GO:0043547	positive regulation of GTPase activity	1	3	4	FBgn0003346,FBgn0262125,FBgn0265778,FBgn0003041	567,1931,6299,1420	2,1,1,-1
GO:0045087	innate immune response	1	2	3	FBgn0043576,FBgn0032006,FBgn0260632	201,179,420	2,1,-2
GO:0045314	regulation of compound eye photoreceptor development	1	3	4	FBgn0014388,FBgn0265778,FBgn0002932,FBgn0265297	3649,6299,6756,1547	2,1,1,-1
GO:0048100	wing disc anterior/posterior pattern formation	1	3	4	FBgn0003892,FBgn0003892,FBgn0003716,FBgn0003396	201,198,781,190	2,1,1,-1
GO:0048812	neuron projection morphogenesis	1	3	4	FBgn0000229,FBgn0014020,FBgn0000229,FBgn0010333	3366,3520,9503,439	1,1,1,-1
GO:0060213	positive regulation of nuclear-transcribed mRNA poly(A) tail shortening	1	3	4	FBgn0003483,FBgn0003165,FBgn0003165,FBgn0004872	756,1931,6756,9505	1,1,1,-1
GO:0097150	neuronal stem cell population maintenance	1	3	4	FBgn0041111,FBgn0013469,FBgn0041111,FBgn0001086	90,2611,1567,1491	2,2,1,-2
GO:2000274	regulation of epithelial cell migration, open tracheal system	1	3	4	FBgn0031450,FBgn0003892,FBgn0003892,FBgn0003162	90,201,198,3467	2,2,1,-2
GO:0007254	JNK cascade	3	6	9	FBgn0003502,FBgn0003502,FBgn0001291,FBgn0000229,FBgn0015295,FBgn0000229,FBgn0010333,FBgn0040281,FBgn0014011	8836,179,1702,3366,3520,9503,439,439,1420	2,1,1,1,1,1,-1,-1,-1
GO:0007275	multicellular organism development	4	11	15	FBgn0003527,FBgn0000568,FBgn0032006,FBgn0016076,FBgn0000546,FBgn0011656,FBgn0011656,FBgn0003733,FBgn0010549,FBgn0004107,FBgn0003330,FBgn0285896,FBgn0010389,FBgn0283499,FBgn0004364	754,2608,179,781,1007,1702,1743,1888,3591,4962,9529,3124,4431,2425,6647	2,2,1,1,1,1,1,1,1,1,1,-1,-1,-2,-2
GO:0007280	pole cell migration	3	5	8	FBgn0263782,FBgn0286071,FBgn0003733,FBgn0003165,FBgn0003165,FBgn0024236,FBgn0010389,FBgn0004110	4940,756,1888,1931,6756,3024,4431,2425	2,1,1,1,1,-1,-1,-2
GO:0009267	cellular response to starvation	3	8	11	FBgn0002566,FBgn0003205,FBgn0000229,FBgn0024248,FBgn0086676,FBgn0015279,FBgn0000229,FBgn0024248,FBgn0264357,FBgn0283499,FBgn0264357	4959,1931,3366,3366,3520,4962,9503,9503,3340,2425,2425	2,1,1,1,1,1,1,1,-1,-2,-2
GO:0006338	chromatin remodeling	2	4	6	FBgn0040075,FBgn0014189,FBgn0002989,FBgn0016687,FBgn0005624,FBgn0020306	6754,781,1567,2604,442,3467	2,1,1,1,-2,-2
GO:0006914	autophagy	2	5	7	FBgn0003507,FBgn0000546,FBgn0086656,FBgn0015279,FBgn0000567,FBgn0264357,FBgn0264357	756,1007,3591,4962,6411,3340,2425	1,1,1,1,1,-1,-2
GO:0007097	nuclear migration	2	4	6	FBgn0002525,FBgn0001316,FBgn0001308,FBgn0015754,FBgn0000140,FBgn0261797	781,2577,3520,3520,3468,3686	1,1,1,1,-2,-2
GO:0007377	germ-band extension	2	3	5	FBgn0000606,FBgn0000606,FBgn0014020,FBgn0000251,FBgn0023172	1702,1743,3520,167,7445	1,1,1,-1,-1
GO:0008345	larval locomotory behavior	1	5	6	FBgn0004242,FBgn0004516,FBgn0000721,FBgn0000715,FBgn0001308,FBgn0285917	90,3649,6507,1743,3520,1547	2,2,2,1,1,-1
GO:0016579	protein deubiquitination	1	3	4	FBgn0010288,FBgn0037270,FBgn0260936,FBgn0033916	3133,8103,3096,7876	2,2,1,-1
GO:0030307	positive regulation of cell growth	2	3	5	FBgn0010379,FBgn0283472,FBgn0015279,FBgn0259176,FBgn0283499	756,3096,4962,3079,2425	1,1,1,-1,-2
GO:0046529	imaginal disc fusion, thorax closure	2	5	7	FBgn0032006,FBgn0264959,FBgn0001291,FBgn0000229,FBgn0000229,FBgn0033438,FBgn0086361	179,1007,1702,3366,9503,9410,669	1,1,1,1,1,-1,-2
GO:0048747	muscle fiber development	2	5	7	FBgn0000097,FBgn0014388,FBgn0011656,FBgn0011656,FBgn0003900,FBgn0010333,FBgn0010389	3133,3649,1702,1743,7273,439,4431	2,2,1,1,1,-1,-1
GO:0008284	positive regulation of cell population proliferation	5	10	15	FBgn0003525,FBgn0005672,FBgn0010379,FBgn0003205,FBgn0262451,FBgn0003984,FBgn0024248,FBgn0004107,FBgn0016917,FBgn0024248,FBgn0000251,FBgn0259685,FBgn0259176,FBgn0010389,FBgn0283499	430,567,756,1931,2577,3096,3366,4962,4962,9503,167,2363,3079,4431,2425	2,2,1,1,1,1,1,1,1,1,-1,-1,-1,-1,-2
GO:0016319	mushroom body development	6	13	19	FBgn0011300,FBgn0024196,FBgn0000546,FBgn0000448,FBgn0033159,FBgn0000229,FBgn0015754,FBgn0029092,FBgn0086912,FBgn0264442,FBgn0029092,FBgn0260959,FBgn0000229,FBgn0024277,FBgn0001078,FBgn0259176,FBgn0004878,FBgn0013733,FBgn0261797	201,5680,1007,1702,1888,3366,3520,3591,3638,5869,6917,7145,9503,439,2990,3079,7443,442,3686	2,2,1,1,1,1,1,1,1,1,1,1,1,-1,-1,-1,-1,-2,-2
GO:0007274	neuromuscular synaptic transmission	3	5	8	FBgn0024179,FBgn0000303,FBgn0004449,FBgn0003716,FBgn0028422,FBgn0250789,FBgn0261041,FBgn0250791	463,3011,4506,781,4962,600,442,2052	2,2,2,1,1,-1,-2,-2
GO:0007350	blastoderm segmentation	3	7	10	FBgn0265998,FBgn0003117,FBgn0000606,FBgn0000606,FBgn0001077,FBgn0266557,FBgn0016917,FBgn0000251,FBgn0000411,FBgn0000339	430,756,1702,1743,1884,3638,4962,167,3124,1491	2,1,1,1,1,1,1,-1,-1,-2
GO:0016322	neuron remodeling	3	7	10	FBgn0031450,FBgn0000308,FBgn0000546,FBgn0029092,FBgn0086656,FBgn0266557,FBgn0029092,FBgn0001078,FBgn0283468,FBgn0003042	90,781,1007,3591,3591,3638,6917,2990,3340,4430	2,1,1,1,1,1,1,-1,-1,-1
GO:0040018	positive regulation of multicellular organism growth	2	5	7	FBgn0010379,FBgn0262451,FBgn0283472,FBgn0024248,FBgn0024248,FBgn0024846,FBgn0283499	756,2577,3096,3366,9503,3138,2425	1,1,1,1,1,-1,-2
GO:0042051	compound eye photoreceptor development	3	7	10	FBgn0041111,FBgn0265998,FBgn0004449,FBgn0041188,FBgn0041111,FBgn0001316,FBgn0086677,FBgn0259685,FBgn0001108,FBgn0039132	90,430,4506,756,1567,2577,7146,2363,3124,7675	2,2,2,1,1,1,1,-1,-1,-1
GO:0045500	sevenless signaling pathway	1	2	3	FBgn0000097,FBgn0003205,FBgn0004638	3133,1931,442	2,1,-2
GO:0045746	negative regulation of Notch signaling pathway	2	4	6	FBgn0003557,FBgn0002121,FBgn0001169,FBgn0261983,FBgn0259685,FBgn0262614	3133,3638,4962,5869,2363,1962	2,1,1,1,-1,-2
GO:0051225	spindle assembly	3	5	8	FBgn0027066,FBgn0027066,FBgn0083062,FBgn0026431,FBgn0015754,FBgn0011202,FBgn0003041,FBgn0001108	1007,1888,2585,3366,3520,167,1420,3124	1,1,1,1,1,-1,-1,-1
GO:0055114	oxidation-reduction process	5	11	16	FBgn0283531,FBgn0000449,FBgn0261274,FBgn0263782,FBgn0267408,FBgn0010548,FBgn0003486,FBgn0011703,FBgn0262782,FBgn0032968,FBgn0286198,FBgn0000261,FBgn0039349,FBgn0286203,FBgn0001992,FBgn0261445	90,463,463,4940,756,1888,3096,3366,3366,7531,9502,2990,7682,739,1491,6867	2,2,2,2,1,1,1,1,1,1,1,-1,-1,-2,-2,-2
GO:0045793	positive regulation of cell size	6	7	13	FBgn0032006,FBgn0010379,FBgn0003205,FBgn0283472,FBgn0024248,FBgn0015279,FBgn0024248,FBgn0028978,FBgn0024846,FBgn0004638,FBgn0026401,FBgn0028978,FBgn0283499	179,756,1931,3096,3366,4962,9503,3127,3138,442,739,2052,2425	1,1,1,1,1,1,1,-1,-1,-2,-2,-2,-2
GO:0007507	heart development	3	9	12	FBgn0003117,FBgn0003716,FBgn0261963,FBgn0011656,FBgn0011656,FBgn0260642,FBgn0002526,FBgn0266557,FBgn0003900,FBgn0010389,FBgn0003896,FBgn0004110	756,781,781,1702,1743,1884,3096,3638,7273,4431,420,2425	1,1,1,1,1,1,1,1,1,-1,-2,-2
GO:0006979	response to oxidative stress	4	8	12	FBgn0283531,FBgn0020278,FBgn0261560,FBgn0010379,FBgn0283472,FBgn0000229,FBgn0015279,FBgn0000229,FBgn0086361,FBgn0038402,FBgn0011205,FBgn0283499	90,2586,6507,756,3096,3366,4962,9503,669,1920,2052,2425	2,2,2,1,1,1,1,1,-2,-2,-2,-2
GO:0007366	periodic partitioning by pair rule gene	2	5	7	FBgn0041111,FBgn0041111,FBgn0000606,FBgn0000606,FBgn0001077,FBgn0001168,FBgn0003145	90,1567,1702,1743,1884,3024,3079	2,1,1,1,1,-1,-1
GO:0035220	wing disc development	4	8	12	FBgn0283531,FBgn0002552,FBgn0022764,FBgn0023083,FBgn0050069,FBgn0002431,FBgn0069242,FBgn0004101,FBgn0021761,FBgn0261403,FBgn0262614,FBgn0014010	90,201,754,3011,7875,1931,1931,2604,3079,739,1962,7144	2,2,2,2,2,1,1,1,-1,-2,-2,-2
GO:0070374	positive regulation of ERK1 and ERK2 cascade	4	6	10	FBgn0264324,FBgn0005672,FBgn0032006,FBgn0264959,FBgn0003205,FBgn0003984,FBgn0004636,FBgn0285896,FBgn0011573,FBgn0004638	430,567,179,1007,1931,3096,600,3124,9693,442	2,2,1,1,1,1,-1,-1,-1,-2
GO:0007626	locomotory behavior	3	6	9	FBgn0259986,FBgn0263782,FBgn0027066,FBgn0050446,FBgn0027066,FBgn0050446,FBgn0002921,FBgn0283499,FBgn0002921	463,4940,1007,1007,1888,1888,3340,2425,7413	2,2,1,1,1,1,-1,-2,-2
GO:0008406	gonad development	3	6	9	FBgn0003892,FBgn0000097,FBgn0263782,FBgn0003892,FBgn0261963,FBgn0003087,FBgn0024236,FBgn0010389,FBgn0004110	201,3133,4940,198,781,3366,3024,4431,2425	2,2,2,1,1,1,-1,-1,-2
GO:0008582	regulation of synaptic growth at neuromuscular junction	3	6	9	FBgn0024273,FBgn0039632,FBgn0003165,FBgn0086676,FBgn0266557,FBgn0003165,FBgn0032956,FBgn0003429,FBgn0003429	430,430,1931,3520,3638,6756,167,2363,3468	2,2,1,1,1,1,-1,-1,-2
GO:0045886	negative regulation of synaptic growth at neuromuscular junction	3	6	9	FBgn0024273,FBgn0035437,FBgn0010379,FBgn0264959,FBgn0002526,FBgn0038826,FBgn0000578,FBgn0286785,FBgn0261041	430,3649,756,1007,3096,4962,1547,3518,442	2,2,1,1,1,1,-1,-1,-2
GO:0046622	positive regulation of organ growth	1	6	7	FBgn0010379,FBgn0283472,FBgn0024248,FBgn0266557,FBgn0015279,FBgn0024248,FBgn0283499	756,3096,3366,3638,4962,9503,2425	1,1,1,1,1,1,-2
GO:0055059	asymmetric neuroblast division	3	6	9	FBgn0004921,FBgn0020278,FBgn0004106,FBgn0001983,FBgn0002121,FBgn0040080,FBgn0003520,FBgn0261854,FBgn0013765	201,2586,3366,3588,3638,9529,1547,3518,442	2,2,1,1,1,1,-1,-1,-2
GO:0000132	establishment of mitotic spindle orientation	2	3	5	FBgn0015754,FBgn0002121,FBgn0040080,FBgn0261854,FBgn0000140	3520,3638,9529,3518,3468	1,1,1,-1,-2
GO:0001710	mesodermal cell fate commitment	2	3	5	FBgn0003507,FBgn0003205,FBgn0003900,FBgn0010389,FBgn0045759	756,1931,7273,4431,6867	1,1,1,-1,-2
GO:0007110	meiosis I cytokinesis	2	4	6	FBgn0266672,FBgn0002525,FBgn0004373,FBgn0083062,FBgn0011202,FBgn0003041	1990,781,2577,2585,167,1420	2,1,1,1,-1,-1
GO:0007303	cytoplasmic transport, nurse cell to oocyte	2	4	6	FBgn0020278,FBgn0035632,FBgn0001308,FBgn0015754,FBgn0000578,FBgn0021761	2586,3096,3520,3520,1547,3079	2,1,1,1,-1,-1
GO:0007465	R7 cell fate commitment	2	2	4	FBgn0264324,FBgn0003205,FBgn0004636,FBgn0004638	430,1931,600,442	2,1,-1,-2
GO:0008039	synaptic target recognition	2	3	5	FBgn0004449,FBgn0264442,FBgn0004509,FBgn0035236,FBgn0001987	4506,5869,7681,7566,1491	2,1,1,-1,-2
GO:0008156	negative regulation of DNA replication	2	2	4	FBgn0025355,FBgn0033081,FBgn0001120,FBgn0003114	2611,1888,3126,7896	2,1,-2,-2
GO:0014019	neuroblast development	2	4	6	FBgn0259986,FBgn0013469,FBgn0261963,FBgn0260642,FBgn0000411,FBgn0004878	463,2611,781,1884,3124,7443	2,2,1,1,-1,-1
GO:0014068	positive regulation of phosphatidylinositol 3-kinase signaling	1	2	3	FBgn0024248,FBgn0024248,FBgn0283499	3366,9503,2425	1,1,-2
GO:0016197	endosomal transport	2	4	6	FBgn0031450,FBgn0022027,FBgn0261983,FBgn0039335,FBgn0003310,FBgn0015795	90,198,5869,7681,3084,7675	2,1,1,1,-1,-1
GO:0035289	posterior head segmentation	2	4	6	FBgn0000606,FBgn0000606,FBgn0000439,FBgn0001077,FBgn0001168,FBgn0001180	1702,1743,1884,1884,3024,1962	1,1,1,1,-1,-2
GO:0043044	ATP-dependent chromatin remodeling	2	3	5	FBgn0002783,FBgn0250786,FBgn0266557,FBgn0261885,FBgn0020306	756,1567,3638,4431,3467	1,1,1,-1,-2
GO:0002164	larval development	1	2	3	FBgn0000546,FBgn0015279,FBgn0010770	1007,4962,3340	1,1,-1
GO:0003333	amino acid transmembrane transport	1	1	2	FBgn0033911,FBgn0036279	7875,5492	2,-1
GO:0006302	double-strand break repair	1	1	2	FBgn0002989,FBgn0026401	1567,739	1,-2
GO:0006869	lipid transport	1	2	3	FBgn0001174,FBgn0001316,FBgn0034493	3133,2577,7896	2,1,-2
GO:0007348	regulation of syncytial blastoderm mitotic cell cycle	1	2	3	FBgn0033081,FBgn0015231,FBgn0002673	1888,2604,1491	1,1,-2
GO:0007448	anterior/posterior pattern specification, imaginal disc	1	2	3	FBgn0003317,FBgn0003716,FBgn0052133	3368,781,3124	2,1,-1
GO:0007464	R3/R4 cell fate commitment	1	2	3	FBgn0000097,FBgn0001291,FBgn0001085	3133,1702,3124	2,1,-1
GO:0007516	hemocyte development	1	1	2	FBgn0003507,FBgn0010333	756,439	1,-1
GO:0007629	flight behavior	1	2	3	FBgn0027066,FBgn0027066,FBgn0022160	1007,1888,3518	1,1,-1
GO:0007632	visual behavior	1	2	3	FBgn0033911,FBgn0086912,FBgn0000153	7875,3638,3138	2,1,-1
GO:0008088	axo-dendritic transport	1	2	3	FBgn0001308,FBgn0015754,FBgn0261797	3520,3520,3686	1,1,-2
GO:0008585	female gonad development	1	2	3	FBgn0016797,FBgn0002431,FBgn0283499	6754,1931,2425	2,1,-2
GO:0009997	negative regulation of cardioblast cell fate specification	1	2	3	FBgn0000606,FBgn0000606,FBgn0028582	1702,1743,1420	1,1,-1
GO:0016055	Wnt signaling pathway	1	2	3	FBgn0016797,FBgn0020251,FBgn0261885	6754,3096,4431	2,1,-1
GO:0016082	synaptic vesicle priming	1	2	3	FBgn0004574,FBgn0002121,FBgn0250791	463,3638,2052	2,1,-2
GO:0016441	posttranscriptional gene silencing	1	2	3	FBgn0003165,FBgn0003165,FBgn0004872	1931,6756,9505	1,1,-1
GO:0018105	peptidyl-serine phosphorylation	1	2	3	FBgn0020412,FBgn0010379,FBgn0261854	2611,756,3518	2,1,-1
GO:0019730	antimicrobial humoral response	1	2	3	FBgn0011656,FBgn0011656,FBgn0004364	1702,1743,6647	1,1,-2
GO:0019827	stem cell population maintenance	1	2	3	FBgn0015754,FBgn0016917,FBgn0011666	3520,4962,7682	1,1,-1
GO:0030182	neuron differentiation	1	2	3	FBgn0013751,FBgn0023167,FBgn0267978	3649,7146,739	2,1,-2
GO:0030708	germarium-derived female germ-line cyst encapsulation	1	2	3	FBgn0003334,FBgn0003330,FBgn0283468	1931,9529,3340	1,1,-1
GO:0030716	oocyte fate determination	1	2	3	FBgn0002989,FBgn0015754,FBgn0013733	1567,3520,442	1,1,-2
GO:0030726	male germline ring canal formation	1	2	3	FBgn0261385,FBgn0004373,FBgn0003124	1888,2577,2052	1,1,-2
GO:0030950	establishment or maintenance of actin cytoskeleton polarity	1	1	2	FBgn0014020,FBgn0085408	3520,7876	1,-1
GO:0031060	regulation of histone methylation	1	2	3	FBgn0260243,FBgn0286198,FBgn0259785	6756,9502,4430	1,1,-1
GO:0031623	receptor internalization	1	2	3	FBgn0031450,FBgn0003557,FBgn0010105	90,3133,3126	2,2,-2
GO:0031647	regulation of protein stability	1	2	3	FBgn0022764,FBgn0000352,FBgn0026371	754,1888,4430	2,1,-1
GO:0031937	positive regulation of chromatin silencing	1	2	3	FBgn0263855,FBgn0260936,FBgn0013263	1007,3096,3126	1,1,-2
GO:0032880	regulation of protein localization	1	2	3	FBgn0003557,FBgn0004106,FBgn0259685	3133,3366,2363	2,1,-1
GO:0034059	response to anoxia	1	2	3	FBgn0024248,FBgn0024248,FBgn0283499	3366,9503,2425	1,1,-2
GO:0034063	stress granule assembly	1	2	3	FBgn0041188,FBgn0004419,FBgn0261797	756,3366,3686	1,1,-2
GO:0034614	cellular response to reactive oxygen species	1	2	3	FBgn0000229,FBgn0000229,FBgn0024846	3366,9503,3138	1,1,-1
GO:0035076	ecdysone receptor-mediated signaling pathway	1	2	3	FBgn0000546,FBgn0016687,FBgn0259785	1007,2604,4430	1,1,-1
GO:0035195	gene silencing by miRNA	1	2	3	FBgn0262451,FBgn0004419,FBgn0262739	2577,3366,442	1,1,-2
GO:0035282	segmentation	1	2	3	FBgn0263120,FBgn0001077,FBgn0001235	201,1884,7080	2,1,-1
GO:0036098	male germ-line stem cell population maintenance	1	2	3	FBgn0000308,FBgn0024177,FBgn0020306	781,3096,3467	1,1,-2
GO:0042246	tissue regeneration	1	2	3	FBgn0086655,FBgn0011703,FBgn0259176	1888,3366,3079	1,1,-1
GO:0042694	muscle cell fate specification	1	2	3	FBgn0260642,FBgn0086677,FBgn0033988	1884,7146,3518	1,1,-1
GO:0043519	regulation of myosin II filament organization	1	2	3	FBgn0004921,FBgn0000384,FBgn0023172	201,4959,7445	2,2,-1
GO:0045448	mitotic cell cycle, embryonic	1	2	3	FBgn0004907,FBgn0260959,FBgn0011202	1702,7145,167	1,1,-1
GO:0045677	negative regulation of R7 cell differentiation	1	1	2	FBgn0000097,FBgn0086361	3133,669	2,-2
GO:0045732	positive regulation of protein catabolic process	1	2	3	FBgn0015589,FBgn0003557,FBgn0026371	430,3133,4430	2,2,-1
GO:0045742	positive regulation of epidermal growth factor receptor signaling pathway	1	2	3	FBgn0264959,FBgn0262451,FBgn0023214	1007,2577,1547	1,1,-1
GO:0045874	positive regulation of sevenless signaling pathway	1	2	3	FBgn0264324,FBgn0264959,FBgn0004636	430,1007,600	2,1,-1
GO:0046530	photoreceptor cell differentiation	1	2	3	FBgn0005672,FBgn0003205,FBgn0261885	567,1931,4431	2,1,-1
GO:0046620	regulation of organ growth	1	2	3	FBgn0024248,FBgn0024248,FBgn0283499	3366,9503,2425	1,1,-2
GO:0048142	germarium-derived cystoblast division	1	2	3	FBgn0004106,FBgn0015754,FBgn0035227	3366,3520,7566	1,1,-1
GO:0048167	regulation of synaptic plasticity	1	2	3	FBgn0264959,FBgn0015279,FBgn0000261	1007,4962,2990	1,1,-1
GO:0050775	positive regulation of dendrite morphogenesis	1	2	3	FBgn0263239,FBgn0262125,FBgn0038947	463,1931,2425	2,1,-2
GO:0051306	mitotic sister chromatid separation	1	2	3	FBgn0260639,FBgn0003087,FBgn0037831	1567,3366,7080	1,1,-1
GO:0051897	positive regulation of protein kinase B signaling	1	2	3	FBgn0032006,FBgn0015279,FBgn0283499	179,4962,2425	1,1,-2
GO:0055050	astral spindle assembly involved in male meiosis	1	2	3	FBgn0262598,FBgn0262598,FBgn0021761	8836,179,3079	2,1,-1
GO:0060323	head morphogenesis	1	2	3	FBgn0000439,FBgn0002522,FBgn0001235	1884,1884,7080	1,1,-1
GO:0060857	establishment of glial blood-brain barrier	1	2	3	FBgn0020278,FBgn0010894,FBgn0015777	2586,3096,6374	2,1,-1
GO:0061327	anterior Malpighian tubule development	1	2	3	FBgn0032006,FBgn0003716,FBgn0016075	179,781,167	1,1,-1
GO:0061964	negative regulation of entry into reproductive diapause	1	2	3	FBgn0024248,FBgn0024248,FBgn0283499	3366,9503,2425	1,1,-2
GO:0070252	actin-mediated cell contraction	1	2	3	FBgn0000384,FBgn0014020,FBgn0023172	4959,3520,7445	2,1,-1
GO:0070828	heterochromatin organization	1	1	2	FBgn0086908,FBgn0003459	9069,3126	2,-2
GO:0071243	cellular response to arsenic-containing substance	1	2	3	FBgn0000229,FBgn0000229,FBgn0024846	3366,9503,3138	1,1,-1
GO:0071276	cellular response to cadmium ion	1	2	3	FBgn0000229,FBgn0000229,FBgn0024846	3366,9503,3138	1,1,-1
GO:0071902	positive regulation of protein serine/threonine kinase activity	1	2	3	FBgn0014020,FBgn0015279,FBgn0010333	3520,4962,439	1,1,-1
GO:0072697	protein localization to cell cortex	1	2	3	FBgn0023083,FBgn0002121,FBgn0266671	3011,3638,1547	2,1,-1
GO:0090309	positive regulation of methylation-dependent chromatin silencing	1	1	2	FBgn0086908,FBgn0004872	9069,9505	2,-1
GO:0090328	regulation of olfactory learning	1	2	3	FBgn0041188,FBgn0004419,FBgn0262739	756,3366,442	1,1,-2
GO:0090522	vesicle tethering involved in exocytosis	1	1	2	FBgn0266672,FBgn0266674	1990,3340	2,-1
GO:0150008	bulk synaptic vesicle endocytosis	1	2	3	FBgn0086784,FBgn0086784,FBgn0261041	201,198,442	2,1,-2
GO:1902692	regulation of neuroblast proliferation	1	1	2	FBgn0013469,FBgn0015805	2611,3686	2,-2
GO:0006468	protein phosphorylation	10	17	27	FBgn0011300,FBgn0265998,FBgn0024179,FBgn0020412,FBgn0023083,FBgn0003317,FBgn0000721,FBgn0010379,FBgn0003716,FBgn0263855,FBgn0264959,FBgn0010355,FBgn0283472,FBgn0000229,FBgn0004106,FBgn0004107,FBgn0000229,FBgn0000658,FBgn0024846,FBgn0261854,FBgn0028427,FBgn0010389,FBgn0033915,FBgn0003124,FBgn0283499,FBgn0260934,FBgn0260934	201,430,463,2611,3011,3368,6507,756,781,1007,1007,1884,3096,3366,3366,4962,9503,1547,3138,3518,4429,4431,7876,2052,2425,3467,6647	2,2,2,2,2,2,2,1,1,1,1,1,1,1,1,1,1,-1,-1,-1,-1,-1,-1,-2,-2,-2,-2
GO:0048542	lymph gland development	4	7	11	FBgn0015521,FBgn0032006,FBgn0003117,FBgn0003507,FBgn0260642,FBgn0016917,FBgn0023167,FBgn0014263,FBgn0010389,FBgn0003896,FBgn0004110	90,179,756,756,1884,4962,7146,1547,4431,420,2425	2,1,1,1,1,1,1,-1,-1,-2,-2
GO:0051124	synaptic growth at neuromuscular junction	4	7	11	FBgn0024179,FBgn0011701,FBgn0004449,FBgn0001291,FBgn0283472,FBgn0086676,FBgn0086677,FBgn0002921,FBgn0260934,FBgn0260934,FBgn0002921	463,3011,4506,1702,3096,3520,7146,3340,3467,6647,7413	2,2,2,1,1,1,1,-1,-2,-2,-2
GO:0007268	chemical synaptic transmission	7	11	18	FBgn0004242,FBgn0250906,FBgn0263120,FBgn0086784,FBgn0004574,FBgn0266672,FBgn0270928,FBgn0086784,FBgn0013334,FBgn0003165,FBgn0003165,FBgn0265297,FBgn0000036,FBgn0002921,FBgn0001987,FBgn0086372,FBgn0250791,FBgn0002921	90,90,201,201,463,1990,3011,198,756,1931,6756,1547,2363,3340,1491,1842,2052,7413	2,2,2,2,2,2,2,1,1,1,1,-1,-1,-1,-2,-2,-2,-2
GO:0043066	negative regulation of apoptotic process	6	9	15	FBgn0283531,FBgn0005672,FBgn0032006,FBgn0010379,FBgn0003205,FBgn0278604,FBgn0262451,FBgn0001977,FBgn0286781,FBgn0023076,FBgn0259176,FBgn0284421,FBgn0283468,FBgn0015247,FBgn0284421	90,567,179,756,1931,1931,2577,3588,3638,1420,3079,3127,3340,3518,2052	2,2,1,1,1,1,1,1,1,-1,-1,-1,-1,-1,-2
GO:0007430	terminal branching, open tracheal system	3	5	8	FBgn0028671,FBgn0260442,FBgn0002525,FBgn0003205,FBgn0004101,FBgn0010350,FBgn0285896,FBgn0261854	430,2608,781,1931,2604,1420,3124,3518	2,2,1,1,1,-1,-1,-1
GO:0035019	somatic stem cell population maintenance	3	5	8	FBgn0000308,FBgn0260936,FBgn0005683,FBgn0267821,FBgn0001169,FBgn0002643,FBgn0002643,FBgn0020306	781,3096,3366,3366,4962,6516,442,3467	1,1,1,1,1,-1,-2,-2
GO:0007494	midgut development	5	8	13	FBgn0000449,FBgn0016797,FBgn0003507,FBgn0002522,FBgn0003339,FBgn0260642,FBgn0003486,FBgn0003984,FBgn0003396,FBgn0026623,FBgn0001085,FBgn0286785,FBgn0013765	463,6754,756,1884,1884,1884,3096,3096,190,2990,3124,3518,442	2,2,1,1,1,1,1,1,-1,-1,-1,-1,-2
GO:0007520	myoblast fusion	4	5	9	FBgn0024273,FBgn0039039,FBgn0011656,FBgn0011656,FBgn0004133,FBgn0010333,FBgn0014011,FBgn0010583,FBgn0026179	430,2586,1702,1743,1888,439,1420,3084,4429	2,2,1,1,1,-1,-1,-1,-1
GO:0008587	imaginal disc-derived wing margin morphogenesis	5	7	12	FBgn0036141,FBgn0003557,FBgn0016797,FBgn0002783,FBgn0042085,FBgn0020251,FBgn0001169,FBgn0001085,FBgn0261885,FBgn0002643,FBgn0000119,FBgn0002643	2611,3133,6754,756,1888,3096,4962,3124,4431,6516,442,442	2,2,2,1,1,1,1,-1,-1,-1,-2,-2
GO:0042060	wound healing	7	8	15	FBgn0284253,FBgn0000308,FBgn0027066,FBgn0001291,FBgn0027066,FBgn0000229,FBgn0014020,FBgn0000229,FBgn0003041,FBgn0283437,FBgn0286785,FBgn0003042,FBgn0033438,FBgn0013733,FBgn0086356	6507,781,1007,1702,1888,3366,3520,9503,1420,1547,3518,4430,9410,442,442	2,1,1,1,1,1,1,1,-1,-1,-1,-1,-1,-2,-2
GO:0007423	sensory organ development	8	13	21	FBgn0024273,FBgn0027066,FBgn0027066,FBgn0261385,FBgn0267821,FBgn0024249,FBgn0000317,FBgn0261268,FBgn0002121,FBgn0000287,FBgn0261983,FBgn0264442,FBgn0002932,FBgn0023214,FBgn0000013,FBgn0015371,FBgn0261854,FBgn0003270,FBgn0013733,FBgn0028991,FBgn0001992	430,1007,1888,1888,3366,3520,3588,3588,3638,5869,5869,5869,6756,1547,3024,3518,3518,420,442,442,1491	2,1,1,1,1,1,1,1,1,1,1,1,1,-1,-1,-1,-1,-2,-2,-2,-2
GO:0007269	neurotransmitter secretion	6	6	12	FBgn0004242,FBgn0004574,FBgn0266672,FBgn0003660,FBgn0015614,FBgn0002121,FBgn0028582,FBgn0266671,FBgn0266674,FBgn0011708,FBgn0250791,FBgn0053094	90,463,1990,1702,1888,3638,1420,1547,3340,1491,2052,7413	2,2,2,1,1,1,-1,-1,-1,-2,-2,-2
GO:0008258	head involution	6	9	15	FBgn0002967,FBgn0000449,FBgn0003502,FBgn0003502,FBgn0003507,FBgn0000546,FBgn0003165,FBgn0003486,FBgn0003165,FBgn0010333,FBgn0014011,FBgn0000578,FBgn0026623,FBgn0003896,FBgn0262614	90,463,8836,179,756,1007,1931,3096,6756,439,1420,1547,2990,420,1962	2,2,2,1,1,1,1,1,1,-1,-1,-1,-1,-2,-2
GO:0016477	cell migration	6	9	15	FBgn0015589,FBgn0016797,FBgn0003716,FBgn0264959,FBgn0003165,FBgn0014020,FBgn0015279,FBgn0010452,FBgn0003165,FBgn0024236,FBgn0286785,FBgn0010389,FBgn0085408,FBgn0264491,FBgn0010415	430,6754,781,1007,1931,3520,4962,6457,6756,3024,3518,4431,7876,2425,3467	2,2,1,1,1,1,1,1,1,-1,-1,-1,-1,-2,-2
GO:0001709	cell fate determination	4	6	10	FBgn0000097,FBgn0003507,FBgn0000606,FBgn0000606,FBgn0002522,FBgn0003205,FBgn0001108,FBgn0011666,FBgn0086356,FBgn0011692	3133,756,1702,1743,1884,1931,3124,7682,442,3686	2,1,1,1,1,1,-1,-1,-2,-2
GO:0008347	glial cell migration	4	6	10	FBgn0011592,FBgn0003460,FBgn0086655,FBgn0014020,FBgn0086676,FBgn0039338,FBgn0010333,FBgn0285896,FBgn0010389,FBgn0264491	754,3368,1888,3520,3520,7681,439,3124,4431,2425	2,2,1,1,1,1,-1,-1,-1,-2
GO:0036335	intestinal stem cell homeostasis	4	6	10	FBgn0032006,FBgn0264959,FBgn0003205,FBgn0005683,FBgn0001169,FBgn0015279,FBgn0000261,FBgn0259176,FBgn0003255,FBgn0283499	179,1007,1931,3366,4962,4962,2990,3079,3138,2425	1,1,1,1,1,1,-1,-1,-1,-2
GO:0048149	behavioral response to ethanol	4	6	10	FBgn0005672,FBgn0250753,FBgn0259977,FBgn0259977,FBgn0003165,FBgn0003165,FBgn0004635,FBgn0003310,FBgn0286785,FBgn0028990	567,8103,1007,1888,1931,6756,439,3084,3518,6374	2,2,1,1,1,1,-1,-1,-1,-1
GO:0001746	Bolwig's organ morphogenesis	2	3	5	FBgn0003892,FBgn0003460,FBgn0003892,FBgn0024599,FBgn0013433	201,3368,198,167,1491	2,2,1,-1,-2
GO:0002052	positive regulation of neuroblast proliferation	2	3	5	FBgn0031461,FBgn0011300,FBgn0013469,FBgn0259176,FBgn0261854	90,201,2611,3079,3518	2,2,2,-1,-1
GO:0007111	meiosis II cytokinesis	2	3	5	FBgn0266672,FBgn0004373,FBgn0083062,FBgn0011202,FBgn0003041	1990,2577,2585,167,1420	2,1,1,-1,-1
GO:0007286	spermatid development	2	3	5	FBgn0024273,FBgn0266672,FBgn0005322,FBgn0004372,FBgn0035233	430,1990,3366,6755,7566	2,2,1,-1,-1
GO:0007295	growth of a germarium-derived egg chamber	2	3	5	FBgn0039632,FBgn0024248,FBgn0024248,FBgn0032956,FBgn0021761	430,3366,9503,167,3079	2,1,1,-1,-1
GO:0007432	salivary gland boundary specification	1	2	3	FBgn0011592,FBgn0003339,FBgn0001235	754,1884,7080	2,1,-1
GO:0030513	positive regulation of BMP signaling pathway	2	3	5	FBgn0011592,FBgn0015754,FBgn0029175,FBgn0028582,FBgn0266420	754,3520,3520,1420,1547	2,1,1,-1,-1
GO:0030514	negative regulation of BMP signaling pathway	2	2	4	FBgn0262451,FBgn0086676,FBgn0032956,FBgn0268063	2577,3520,167,1420	1,1,-1,-1
GO:0030589	pseudocleavage involved in syncytial blastoderm formation	2	3	5	FBgn0027066,FBgn0027066,FBgn0014020,FBgn0011202,FBgn0023172	1007,1888,3520,167,7445	1,1,1,-1,-1
GO:0030713	ovarian follicle cell stalk formation	2	3	5	FBgn0003334,FBgn0016917,FBgn0003330,FBgn0004636,FBgn0283468	1931,4962,9529,600,3340	1,1,1,-1,-1
GO:0030720	oocyte localization involved in germarium-derived egg chamber formation	2	3	5	FBgn0015589,FBgn0003483,FBgn0016917,FBgn0086251,FBgn0283468	430,756,4962,167,3340	2,1,1,-1,-1
GO:0032968	positive regulation of transcription elongation from RNA polymerase II promoter	1	3	4	FBgn0019637,FBgn0011656,FBgn0011656,FBgn0002183	8103,1702,1743,600	2,1,1,-1
GO:0035225	determination of genital disc primordium	2	3	5	FBgn0003892,FBgn0005672,FBgn0003892,FBgn0004635,FBgn0003310	201,567,198,439,3084	2,2,1,-1,-1
GO:0035290	trunk segmentation	2	3	5	FBgn0000606,FBgn0000606,FBgn0001077,FBgn0001168,FBgn0001180	1702,1743,1884,3024,1962	1,1,1,-1,-2
GO:0045450	bicoid mRNA localization	1	3	4	FBgn0022027,FBgn0026431,FBgn0045862,FBgn0003520	198,3366,9529,1547	1,1,1,-1
GO:0045792	negative regulation of cell size	2	2	4	FBgn0003525,FBgn0261560,FBgn0003041,FBgn0035227	430,6507,1420,7566	2,2,-1,-1
GO:0046959	habituation	2	3	5	FBgn0000721,FBgn0041188,FBgn0004419,FBgn0010762,FBgn0262739	6507,756,3366,6471,442	2,1,1,-1,-2
GO:0050804	modulation of chemical synaptic transmission	2	3	5	FBgn0003165,FBgn0028422,FBgn0003165,FBgn0261532,FBgn0001987	1931,4962,6756,4431,1491	1,1,1,-1,-2
GO:0050808	synapse organization	1	3	4	FBgn0011701,FBgn0004449,FBgn0016797,FBgn0040726	3011,4506,6754,3467	2,2,2,-2
GO:0051017	actin filament bundle assembly	2	2	4	FBgn0264959,FBgn0014020,FBgn0010333,FBgn0014011	1007,3520,439,1420	1,1,-1,-1
GO:0070868	heterochromatin organization involved in chromatin silencing	2	3	5	FBgn0086908,FBgn0001308,FBgn0039338,FBgn0085424,FBgn0004872	9069,3520,7681,3079,9505	2,1,1,-1,-1
GO:2000331	regulation of terminal button organization	2	3	5	FBgn0004449,FBgn0261560,FBgn0283472,FBgn0040281,FBgn0024846	4506,6507,3096,439,3138	2,2,1,-1,-1
GO:0007391	dorsal closure	16	22	38	FBgn0004921,FBgn0000449,FBgn0005672,FBgn0000097,FBgn0003502,FBgn0003502,FBgn0032006,FBgn0003117,FBgn0003507,FBgn0000308,FBgn0003716,FBgn0264959,FBgn0001291,FBgn0003205,FBgn0003486,FBgn0010894,FBgn0000229,FBgn0014020,FBgn0015295,FBgn0002121,FBgn0265778,FBgn0000229,FBgn0003396,FBgn0004635,FBgn0010333,FBgn0004636,FBgn0014011,FBgn0000578,FBgn0259685,FBgn0026623,FBgn0015790,FBgn0286785,FBgn0015396,FBg…	201,463,567,3133,8836,179,179,756,756,781,781,1007,1702,1931,3096,3096,3366,3520,3520,3638,6299,9503,190,439,439,600,1420,1547,2363,2990,3340,3518,7080,420,442,669,1962,2425	2,2,2,2,2,1,1,1,1,1,1,1,1,1,1,1,1,1,1,1,1,1,-1,-1,-1,-1,-1,-1,-1,-1,-1,-1,-1,-2,-2,-2,-2,-2
GO:0030707	ovarian follicle cell development	14	18	32	FBgn0003892,FBgn0015589,FBgn0004574,FBgn0003317,FBgn0250753,FBgn0003892,FBgn0003716,FBgn0015600,FBgn0011656,FBgn0011656,FBgn0000352,FBgn0000229,FBgn0004106,FBgn0004419,FBgn0001977,FBgn0015279,FBgn0002932,FBgn0000229,FBgn0010333,FBgn0250789,FBgn0266671,FBgn0259176,FBgn0015790,FBgn0283468,FBgn0002643,FBgn0000180,FBgn0004638,FBgn0002643,FBgn0283499,FBgn0015790,FBgn0260934,FBgn0260934	201,430,463,3368,8103,198,781,1567,1702,1743,1888,3366,3366,3366,3588,4962,6756,9503,439,600,1547,3079,3340,3340,6516,8469,442,442,2425,2425,3467,6647	2,2,2,2,2,1,1,1,1,1,1,1,1,1,1,1,1,1,-1,-1,-1,-1,-1,-1,-1,-1,-2,-2,-2,-2,-2,-2
GO:0007498	mesoderm development	6	6	12	FBgn0011656,FBgn0011656,FBgn0004133,FBgn0002526,FBgn0002932,FBgn0003900,FBgn0003396,FBgn0003149,FBgn0033988,FBgn0000180,FBgn0004110,FBgn0264491	1702,1743,1888,3096,6756,7273,190,3024,3518,8469,2425,2425	1,1,1,1,1,1,-1,-1,-1,-1,-2,-2
GO:0006888	endoplasmic reticulum to Golgi vesicle-mediated transport	4	5	9	FBgn0031990,FBgn0004132,FBgn0069242,FBgn0061492,FBgn0267330,FBgn0003310,FBgn0000339,FBgn0011708,FBgn0038947	179,1888,1931,3096,3366,3084,1491,1491,2425	1,1,1,1,1,-1,-2,-2,-2
GO:0007281	germ cell development	4	7	11	FBgn0005695,FBgn0039632,FBgn0000546,FBgn0003165,FBgn0024177,FBgn0015754,FBgn0003165,FBgn0032956,FBgn0000114,FBgn0021761,FBgn0003891	201,430,1007,1931,3096,3520,6756,167,3079,3079,3467	2,2,1,1,1,1,1,-1,-1,-1,-2
GO:0007367	segment polarity determination	4	5	9	FBgn0015589,FBgn0036141,FBgn0016797,FBgn0000166,FBgn0020251,FBgn0001085,FBgn0000119,FBgn0262739,FBgn0261445	430,2611,6754,1884,3096,3124,442,442,6867	2,2,2,1,1,-1,-2,-2,-2
GO:0017148	negative regulation of translation	4	6	10	FBgn0039622,FBgn0250753,FBgn0000166,FBgn0003165,FBgn0262451,FBgn0003165,FBgn0000114,FBgn0011666,FBgn0032720,FBgn0262739	430,8103,1884,1931,2577,6756,3079,7682,420,442	2,2,1,1,1,1,-1,-1,-2,-2
GO:0035206	regulation of hemocyte proliferation	5	7	12	FBgn0022764,FBgn0016797,FBgn0019637,FBgn0010379,FBgn0000546,FBgn0264294,FBgn0016687,FBgn0000261,FBgn0001085,FBgn0260632,FBgn0011766,FBgn0002775	754,6754,8103,756,1007,1888,2604,2990,3124,420,2425,6867	2,2,2,1,1,1,1,-1,-1,-2,-2,-2
GO:0008340	determination of adult lifespan	12	15	27	FBgn0031461,FBgn0011300,FBgn0022764,FBgn0000097,FBgn0002566,FBgn0261560,FBgn0003502,FBgn0003502,FBgn0000546,FBgn0003205,FBgn0004373,FBgn0283472,FBgn0024248,FBgn0266557,FBgn0024248,FBgn0041342,FBgn0263490,FBgn0000261,FBgn0259176,FBgn0024846,FBgn0002921,FBgn0041342,FBgn0263397,FBgn0086361,FBgn0283499,FBgn0015805,FBgn0002921	90,201,754,3133,4959,6507,8836,179,1007,1931,2577,3096,3366,3638,9503,439,2363,2990,3079,3138,3340,7566,7876,669,2425,3686,7413	2,2,2,2,2,2,2,1,1,1,1,1,1,1,1,-1,-1,-1,-1,-1,-1,-1,-1,-2,-2,-2,-2
GO:0048749	compound eye development	10	15	25	FBgn0028671,FBgn0265998,FBgn0011592,FBgn0003460,FBgn0013751,FBgn0041188,FBgn0264959,FBgn0004053,FBgn0003205,FBgn0003334,FBgn0005683,FBgn0016977,FBgn0261983,FBgn0265778,FBgn0002932,FBgn0011817,FBgn0000578,FBgn0261458,FBgn0015790,FBgn0000625,FBgn0001235,FBgn0015396,FBgn0039132,FBgn0267337,FBgn0015790	430,430,754,3368,3649,756,1007,1884,1931,1931,3366,3638,5869,6299,6756,1420,1547,3084,3340,5492,7080,7080,7675,1842,2425	2,2,2,2,2,1,1,1,1,1,1,1,1,1,1,-1,-1,-1,-1,-1,-1,-1,-1,-2,-2
GO:0016567	protein ubiquitination	7	7	14	FBgn0039632,FBgn0003557,FBgn0005616,FBgn0003942,FBgn0261268,FBgn0023097,FBgn0039343,FBgn0032956,FBgn0041174,FBgn0034314,FBgn0261119,FBgn0283468,FBgn0015247,FBgn0035233	430,3133,6965,3366,3588,4962,7681,167,190,1547,1547,3340,3518,7566	2,2,2,1,1,1,1,-1,-1,-1,-1,-1,-1,-1
GO:0006281	DNA repair	3	3	6	FBgn0260985,FBgn0002989,FBgn0283467,FBgn0261119,FBgn0264495,FBgn0053554	463,1567,3588,1547,2393,739	2,1,1,-1,-1,-2
GO:0007009	plasma membrane organization	3	4	7	FBgn0266672,FBgn0261020,FBgn0261020,FBgn0261385,FBgn0250789,FBgn0266671,FBgn0266757	1990,8836,179,1888,600,1547,3024	2,2,1,1,-1,-1,-1
GO:0007301	female germline ring canal formation	2	2	4	FBgn0003502,FBgn0003502,FBgn0033988,FBgn0001301	8836,179,3518,420	2,1,-1,-2
GO:0007528	neuromuscular junction development	3	4	7	FBgn0039632,FBgn0024179,FBgn0004516,FBgn0262527,FBgn0261788,FBgn0027538,FBgn0261041	430,463,3649,756,1420,7876,442	2,2,2,1,-1,-1,-2
GO:0009948	anterior/posterior axis specification	3	3	6	FBgn0000166,FBgn0260642,FBgn0003090,FBgn0000251,FBgn0260934,FBgn0260934	1884,1884,1888,167,3467,6647	1,1,1,-1,-2,-2
GO:0009952	anterior/posterior pattern specification	3	4	7	FBgn0000439,FBgn0001077,FBgn0003339,FBgn0260642,FBgn0001168,FBgn0033988,FBgn0000339	1884,1884,1884,1884,3024,3518,1491	1,1,1,1,-1,-1,-2
GO:0040011	locomotion	3	4	7	FBgn0016920,FBgn0001316,FBgn0086676,FBgn0266557,FBgn0286785,FBgn0011020,FBgn0011205	781,2577,3520,3638,3518,1842,2052	1,1,1,1,-1,-2,-2
GO:0042023	DNA endoreduplication	3	4	7	FBgn0025355,FBgn0003502,FBgn0003502,FBgn0286788,FBgn0000996,FBgn0017577,FBgn0011766	2611,8836,179,1888,3518,7080,2425	2,2,1,1,-1,-1,-2
GO:0050821	protein stabilization	3	4	7	FBgn0035461,FBgn0004907,FBgn0042085,FBgn0267821,FBgn0259685,FBgn0011573,FBgn0015622	3649,1702,1888,3366,2363,9693,669	2,1,1,1,-1,-1,-2
GO:1904263	positive regulation of TORC1 signaling	3	4	7	FBgn0032006,FBgn0010379,FBgn0003205,FBgn0015279,FBgn0004638,FBgn0011766,FBgn0283499	179,756,1931,4962,442,2425,2425	1,1,1,1,-2,-2,-2
GO:1904801	positive regulation of neuron remodeling	3	4	7	FBgn0000546,FBgn0000229,FBgn0015279,FBgn0000229,FBgn0283468,FBgn0283499,FBgn0261797	1007,3366,4962,9503,3340,2425,3686	1,1,1,1,-1,-2,-2
GO:0045892	negative regulation of transcription, DNA-templated	12	15	27	FBgn0005695,FBgn0259986,FBgn0022764,FBgn0260442,FBgn0000097,FBgn0003460,FBgn0024244,FBgn0003117,FBgn0003483,FBgn0000546,FBgn0003165,FBgn0003334,FBgn0266557,FBgn0003165,FBgn0000061,FBgn0001222,FBgn0003044,FBgn0022238,FBgn0266420,FBgn0001168,FBgn0003042,FBgn0004878,FBgn0267337,FBgn0001180,FBgn0004110,FBgn0003459,FBgn0013263	201,463,754,2608,3133,3368,6507,756,756,1007,1931,1931,3638,6756,8672,1547,1547,1547,1547,3024,4430,7443,1842,1962,2425,3126,3126	2,2,2,2,2,2,2,1,1,1,1,1,1,1,1,-1,-1,-1,-1,-1,-1,-1,-2,-2,-2,-2,-2
GO:0090090	negative regulation of canonical Wnt signaling pathway	6	6	12	FBgn0015589,FBgn0022764,FBgn0000097,FBgn0040075,FBgn0286784,FBgn0014020,FBgn0003041,FBgn0011817,FBgn0283468,FBgn0033438,FBgn0086356,FBgn0011692	430,754,3133,6754,1702,3520,1420,1420,3340,9410,442,3686	2,2,2,2,1,1,-1,-1,-1,-1,-2,-2
GO:0007279	pole cell formation	4	5	9	FBgn0005695,FBgn0286784,FBgn0261385,FBgn0004419,FBgn0260959,FBgn0011202,FBgn0004872,FBgn0013765,FBgn0261797	201,1702,1888,3366,7145,167,9505,442,3686	2,1,1,1,1,-1,-1,-2,-2
GO:0007552	metamorphosis	3	5	8	FBgn0000546,FBgn0000448,FBgn0003733,FBgn0003205,FBgn0015279,FBgn0000370,FBgn0001078,FBgn0004110	1007,1702,1888,1931,4962,167,2990,2425	1,1,1,1,1,-1,-1,-2
GO:0035006	melanization defense response	3	3	6	FBgn0000229,FBgn0014020,FBgn0000229,FBgn0283437,FBgn0028990,FBgn0260632	3366,3520,9503,1547,6374,420	1,1,1,-1,-1,-2
GO:0035293	chitin-based larval cuticle pattern formation	4	5	9	FBgn0015589,FBgn0016797,FBgn0262125,FBgn0000317,FBgn0002121,FBgn0011509,FBgn0001085,FBgn0038947,FBgn0004396	430,6754,1931,3588,3638,3024,3124,2425,3126	2,2,1,1,1,-1,-1,-2,-2
GO:0035317	imaginal disc-derived wing hair organization	3	3	6	FBgn0016076,FBgn0014020,FBgn0000317,FBgn0003382,FBgn0001085,FBgn0003187	781,3520,3588,190,3124,420	1,1,1,-1,-1,-2
GO:0051276	chromosome organization	3	5	8	FBgn0020412,FBgn0025355,FBgn0259752,FBgn0011209,FBgn0039338,FBgn0016042,FBgn0259785,FBgn0037831	2611,2611,1931,3366,7681,1547,4430,7080	2,2,1,1,1,-1,-1,-1
GO:0000122	negative regulation of transcription by RNA polymerase II	18	25	43	FBgn0263239,FBgn0022764,FBgn0039039,FBgn0000568,FBgn0013469,FBgn0000097,FBgn0024244,FBgn0003117,FBgn0261963,FBgn0000546,FBgn0000606,FBgn0000448,FBgn0001291,FBgn0000606,FBgn0000439,FBgn0001077,FBgn0260642,FBgn0086655,FBgn0001978,FBgn0002931,FBgn0266557,FBgn0001169,FBgn0000287,FBgn0261983,FBgn0264442,FBgn0003396,FBgn0023076,FBgn0285917,FBgn0001168,FBgn0000588,FBgn0000411,FBgn0015371,FBgn0000625,FBg…	463,754,2586,2608,2611,3133,6507,756,781,1007,1702,1702,1702,1743,1884,1884,1884,1888,3588,3638,3638,4962,5869,5869,5869,190,1420,1547,3024,3079,3124,3518,5492,6471,420,442,442,442,1842,1920,1962,1962,2425	2,2,2,2,2,2,2,1,1,1,1,1,1,1,1,1,1,1,1,1,1,1,1,1,1,-1,-1,-1,-1,-1,-1,-1,-1,-1,-2,-2,-2,-2,-2,-2,-2,-2,-2
GO:0007399	nervous system development	9	12	21	FBgn0002967,FBgn0014978,FBgn0011300,FBgn0263120,FBgn0265998,FBgn0011701,FBgn0278604,FBgn0003087,FBgn0002121,FBgn0016917,FBgn0002932,FBgn0039338,FBgn0003041,FBgn0013983,FBgn0259685,FBgn0001168,FBgn0033916,FBgn0000119,FBgn0267978,FBgn0283499,FBgn0010105	90,90,201,201,430,3011,1931,3366,3638,4962,6756,7681,1420,1547,2363,3024,7876,442,739,2425,3126	2,2,2,2,2,2,1,1,1,1,1,1,-1,-1,-1,-1,-1,-2,-2,-2,-2
GO:0006511	ubiquitin-dependent protein catabolic process	4	6	10	FBgn0039632,FBgn0003557,FBgn0010288,FBgn0286784,FBgn0028691,FBgn0260936,FBgn0032956,FBgn0015247,FBgn0039348,FBgn0033916	430,3133,3133,1702,2585,3096,167,3518,7682,7876	2,2,2,1,1,1,-1,-1,-1,-1
GO:0007017	microtubule-based process	4	6	10	FBgn0027066,FBgn0260639,FBgn0027066,FBgn0003886,FBgn0003889,FBgn0003888,FBgn0013733,FBgn0003884,FBgn0003885,FBgn0284243	1007,1567,1888,1931,1931,2604,442,1842,1842,6647	1,1,1,1,1,1,-2,-2,-2,-2
GO:0007602	phototransduction	4	4	8	FBgn0086784,FBgn0004435,FBgn0086784,FBgn0024177,FBgn0010350,FBgn0015797,FBgn0087005,FBgn0002939	201,754,198,3096,1420,3079,4787,420	2,2,1,1,-1,-1,-1,-2
GO:0040003	chitin-based cuticle development	5	6	11	FBgn0261020,FBgn0261020,FBgn0002525,FBgn0000546,FBgn0001321,FBgn0262125,FBgn0286203,FBgn0038947,FBgn0261797,FBgn0262126,FBgn0034499	8836,179,781,1007,1931,1931,739,2425,3686,7144,7896	2,1,1,1,1,1,-2,-2,-2,-2,-2
GO:0042059	negative regulation of epidermal growth factor receptor signaling pathway	2	4	6	FBgn0014388,FBgn0264959,FBgn0003165,FBgn0003165,FBgn0023214,FBgn0015399	3649,1007,1931,6756,1547,3079	2,1,1,1,-1,-1
GO:0007422	peripheral nervous system development	10	13	23	FBgn0005672,FBgn0011701,FBgn0000546,FBgn0033159,FBgn0003205,FBgn0278604,FBgn0003984,FBgn0016050,FBgn0267821,FBgn0014020,FBgn0016977,FBgn0002932,FBgn0023167,FBgn0010333,FBgn0024277,FBgn0013563,FBgn0015371,FBgn0001235,FBgn0013765,FBgn0015559,FBgn0011578,FBgn0016916,FBgn0011692	567,3011,1007,1888,1931,1931,3096,3366,3366,3520,3638,6756,7146,439,439,3124,3518,7080,442,442,1842,1842,3686	2,2,1,1,1,1,1,1,1,1,1,1,1,-1,-1,-1,-1,-1,-2,-2,-2,-2,-2
GO:0007409	axonogenesis	5	6	11	FBgn0024273,FBgn0261963,FBgn0003334,FBgn0003888,FBgn0001308,FBgn0261268,FBgn0004635,FBgn0000578,FBgn0003896,FBgn0013733,FBgn0014010	430,781,1931,2604,3520,3588,439,1547,420,442,7144	2,1,1,1,1,1,-1,-1,-2,-2,-2
GO:0007420	brain development	5	5	10	FBgn0015589,FBgn0000308,FBgn0002522,FBgn0003984,FBgn0001983,FBgn0004635,FBgn0000139,FBgn0000411,FBgn0001235,FBgn0000492	430,781,1884,3096,3588,439,2363,3124,7080,669	2,1,1,1,1,-1,-1,-1,-1,-2
GO:0007480	imaginal disc-derived leg morphogenesis	6	7	13	FBgn0036141,FBgn0040075,FBgn0002783,FBgn0042085,FBgn0035617,FBgn0014020,FBgn0000061,FBgn0024277,FBgn0001078,FBgn0284247,FBgn0261885,FBgn0001235,FBgn0267337	2611,6754,756,1888,3096,3520,8672,439,2990,3084,4431,7080,1842	2,2,1,1,1,1,1,-1,-1,-1,-1,-1,-2
GO:0035167	larval lymph gland hemopoiesis	6	4	10	FBgn0032006,FBgn0003507,FBgn0035147,FBgn0016917,FBgn0022238,FBgn0050481,FBgn0011708,FBgn0028375,FBgn0011766,FBgn0003459	179,756,2577,4962,1547,442,1491,1491,2425,3126	1,1,1,1,-1,-2,-2,-2,-2,-2
GO:0042593	glucose homeostasis	5	7	12	FBgn0011300,FBgn0003071,FBgn0024248,FBgn0017558,FBgn0015279,FBgn0017558,FBgn0024248,FBgn0264574,FBgn0028978,FBgn0020236,FBgn0028978,FBgn0283499	201,1702,3366,3591,4962,6917,9503,439,3127,3518,2052,2425	2,1,1,1,1,1,1,-1,-1,-1,-2,-2
GO:0045451	pole plasm oskar mRNA localization	6	5	11	FBgn0261064,FBgn0000308,FBgn0001308,FBgn0023167,FBgn0045862,FBgn0003520,FBgn0015797,FBgn0003721,FBgn0002736,FBgn0260934,FBgn0260934	179,781,3520,7146,9529,1547,3079,383,3467,3467,6647	1,1,1,1,1,-1,-1,-2,-2,-2,-2
GO:0007411	axon guidance	21	24	45	FBgn0031461,FBgn0011300,FBgn0263120,FBgn0003892,FBgn0011592,FBgn0016797,FBgn0003892,FBgn0000308,FBgn0261963,FBgn0264959,FBgn0024601,FBgn0033159,FBgn0086655,FBgn0003888,FBgn0002526,FBgn0000229,FBgn0001308,FBgn0014020,FBgn0016977,FBgn0266557,FBgn0023097,FBgn0086677,FBgn0039338,FBgn0000229,FBgn0000239,FBgn0010333,FBgn0024277,FBgn0000578,FBgn0285917,FBgn0015797,FBgn0010583,FBgn0000411,FBgn0266674,FBg…	90,201,201,201,754,6754,198,781,781,1007,1888,1888,1888,2604,3096,3366,3520,3520,3638,3638,4962,7146,7681,9503,167,439,439,1547,1547,3079,3084,3124,3340,3518,7675,420,420,442,442,739,1491,1842,2425,3126,3467	2,2,2,2,2,2,1,1,1,1,1,1,1,1,1,1,1,1,1,1,1,1,1,1,-1,-1,-1,-1,-1,-1,-1,-1,-1,-1,-1,-2,-2,-2,-2,-2,-2,-2,-2,-2,-2
GO:0008045	motor neuron axon guidance	6	8	14	FBgn0011592,FBgn0004449,FBgn0000721,FBgn0016797,FBgn0000606,FBgn0000606,FBgn0014020,FBgn0010452,FBgn0010333,FBgn0014011,FBgn0033438,FBgn0003896,FBgn0013433,FBgn0010415	754,4506,6507,6754,1702,1743,3520,6457,439,1420,9410,420,1491,3467	2,2,2,2,1,1,1,1,-1,-1,-1,-2,-2,-2
GO:0045475	locomotor rhythm	6	9	15	FBgn0262448,FBgn0041188,FBgn0016076,FBgn0050446,FBgn0011656,FBgn0011656,FBgn0050446,FBgn0015221,FBgn0261268,FBgn0023076,FBgn0000527,FBgn0283468,FBgn0263397,FBgn0261403,FBgn0011205	430,756,781,1007,1702,1743,1888,3547,3588,1420,3340,3340,7876,739,2052	2,1,1,1,1,1,1,1,1,-1,-1,-1,-1,-2,-2
GO:0046843	dorsal appendage formation	8	9	17	FBgn0003483,FBgn0002989,FBgn0001291,FBgn0000229,FBgn0001308,FBgn0015295,FBgn0015754,FBgn0038826,FBgn0000229,FBgn0010333,FBgn0014011,FBgn0259176,FBgn0261266,FBgn0003310,FBgn0283442,FBgn0283468,FBgn0000339	756,1567,1702,3366,3520,3520,3520,4962,9503,439,1420,3079,3079,3084,3138,3340,1491	1,1,1,1,1,1,1,1,1,-1,-1,-1,-1,-1,-1,-1,-2
GO:0045944	positive regulation of transcription by RNA polymerase II	28	38	66	FBgn0041111,FBgn0002552,FBgn0263239,FBgn0039039,FBgn0000568,FBgn0003460,FBgn0013751,FBgn0024244,FBgn0033897,FBgn0003117,FBgn0261963,FBgn0000546,FBgn0041111,FBgn0000606,FBgn0011656,FBgn0000448,FBgn0001291,FBgn0000606,FBgn0011656,FBgn0000166,FBgn0000439,FBgn0001077,FBgn0002522,FBgn0003339,FBgn0004053,FBgn0010355,FBgn0051481,FBgn0260642,FBgn0086655,FBgn0024330,FBgn0262139,FBgn0004101,FBgn0005638,FBg…	90,201,463,2586,2608,3368,3649,6507,7875,756,781,1007,1567,1702,1702,1702,1702,1743,1743,1884,1884,1884,1884,1884,1884,1884,1884,1884,1888,1931,2577,2604,2604,3366,3588,4962,6411,7273,167,167,190,1420,1547,1547,2990,3079,3079,3124,3518,6516,6755,7080,7566,420,420,442,739,1920,1962,1962,2425,2425,3126,3126,3686,6867	2,2,2,2,2,2,2,2,2,1,1,1,1,1,1,1,1,1,1,1,1,1,1,1,1,1,1,1,1,1,1,1,1,1,1,1,1,1,-1,-1,-1,-1,-1,-1,-1,-1,-1,-1,-1,-1,-1,-1,-1,-2,-2,-2,-2,-2,-2,-2,-2,-2,-2,-2,-2,-2
GO:0000398	mRNA splicing, via spliceosome	12	9	21	FBgn0017457,FBgn0086895,FBgn0041717,FBgn0014189,FBgn0033210,FBgn0038826,FBgn0023167,FBgn0033688,FBgn0017457,FBgn0028577,FBgn0035271,FBgn0261119,FBgn0265297,FBgn0028577,FBgn0051184,FBgn0261287,FBgn0086707,FBgn0033859,FBgn0001986,FBgn0010774,FBgn0002736	6283,7875,9298,781,1888,4962,7146,7146,8672,439,600,1547,1547,7566,7675,7682,420,442,1491,1842,3467	2,2,2,1,1,1,1,1,1,-1,-1,-1,-1,-1,-1,-1,-2,-2,-2,-2,-2
GO:0007476	imaginal disc-derived wing morphogenesis	22	21	43	FBgn0283531,FBgn0011300,FBgn0003892,FBgn0005672,FBgn0036141,FBgn0003317,FBgn0003892,FBgn0003716,FBgn0000546,FBgn0264959,FBgn0250786,FBgn0000352,FBgn0000244,FBgn0003205,FBgn0004101,FBgn0003984,FBgn0035632,FBgn0261268,FBgn0266557,FBgn0265778,FBgn0002932,FBgn0003396,FBgn0041342,FBgn0004635,FBgn0011817,FBgn0268063,FBgn0285917,FBgn0000139,FBgn0003310,FBgn0015905,FBgn0284247,FBgn0024846,FBgn0261885,FBg…	90,201,201,567,2611,3368,198,781,1007,1007,1567,1888,1931,1931,2604,3096,3096,3588,3638,6299,6756,190,439,439,1420,1420,1547,2363,3084,3084,3084,3138,4431,6516,7080,7080,7566,442,442,669,739,2052,3126	2,2,2,2,2,2,1,1,1,1,1,1,1,1,1,1,1,1,1,1,1,-1,-1,-1,-1,-1,-1,-1,-1,-1,-1,-1,-1,-1,-1,-1,-1,-2,-2,-2,-2,-2,-2
GO:0010468	regulation of gene expression	9	10	19	FBgn0000568,FBgn0013751,FBgn0011656,FBgn0011656,FBgn0000439,FBgn0000229,FBgn0033403,FBgn0004107,FBgn0260243,FBgn0000229,FBgn0011817,FBgn0011785,FBgn0000411,FBgn0024846,FBgn0259785,FBgn0004372,FBgn0003896,FBgn0261403,FBgn0011766	2608,3649,1702,1743,1884,3366,3591,4962,6756,9503,1420,2363,3124,3138,4430,6755,420,739,2425	2,2,1,1,1,1,1,1,1,1,-1,-1,-1,-1,-1,-1,-2,-2,-2
GO:0030154	cell differentiation	8	8	16	FBgn0000568,FBgn0000097,FBgn0000546,FBgn0264959,FBgn0002522,FBgn0004101,FBgn0002931,FBgn0000567,FBgn0000251,FBgn0023214,FBgn0001168,FBgn0085424,FBgn0000411,FBgn0283442,FBgn0004110,FBgn0264491	2608,3133,1007,1007,1884,2604,3638,6411,167,1547,3024,3079,3124,3138,2425,2425	2,2,1,1,1,1,1,1,-1,-1,-1,-1,-1,-1,-2,-2
GO:0007517	muscle organ development	6	7	13	FBgn0039039,FBgn0000606,FBgn0011656,FBgn0000606,FBgn0011656,FBgn0028637,FBgn0023167,FBgn0033988,FBgn0003499,FBgn0032683,FBgn0000492,FBgn0267978,FBgn0264491	2586,1702,1702,1743,1743,3638,7146,3518,4431,420,669,739,2425	2,1,1,1,1,1,1,-1,-1,-2,-2,-2,-2
GO:0008354	germ cell migration	5	5	10	FBgn0004512,FBgn0263782,FBgn0003507,FBgn0003716,FBgn0001077,FBgn0024236,FBgn0002781,FBgn0010389,FBgn0004110,FBgn0002781	754,4940,756,781,1884,3024,3340,4431,2425,2425	2,2,1,1,1,-1,-1,-1,-2,-2
GO:0007475	apposition of dorsal and ventral imaginal disc-derived wing surfaces	6	6	12	FBgn0260442,FBgn0000244,FBgn0004101,FBgn0020521,FBgn0286781,FBgn0021757,FBgn0021756,FBgn0028427,FBgn0002643,FBgn0013733,FBgn0002643,FBgn0264491	2608,1931,2604,2604,3638,4956,167,4429,6516,442,442,2425	2,1,1,1,1,1,-1,-1,-1,-2,-2,-2
GO:0008356	asymmetric cell division	5	4	9	FBgn0024273,FBgn0261385,FBgn0002932,FBgn0040080,FBgn0001085,FBgn0002643,FBgn0013765,FBgn0002643,FBgn0011020	430,1888,6756,9529,3124,6516,442,442,1842	2,1,1,1,-1,-1,-2,-2,-2
GO:0016360	sensory organ precursor cell fate determination	4	5	9	FBgn0039632,FBgn0013469,FBgn0002121,FBgn0001169,FBgn0002932,FBgn0001085,FBgn0015790,FBgn0003270,FBgn0015790	430,2611,3638,4962,6756,3124,3340,420,2425	2,2,1,1,1,-1,-1,-2,-2
GO:0035149	lumen formation, open tracheal system	6	6	12	FBgn0286782,FBgn0260442,FBgn0001321,FBgn0262125,FBgn0001316,FBgn0014020,FBgn0041174,FBgn0001108,FBgn0013733,FBgn0286204,FBgn0261797,FBgn0262126	201,2608,1931,1931,2577,3520,190,3124,442,1962,3686,7144	2,2,1,1,1,1,-1,-1,-2,-2,-2,-2
GO:0019991	septate junction assembly	5	5	10	FBgn0020278,FBgn0261020,FBgn0261020,FBgn0010894,FBgn0002121,FBgn0250785,FBgn0002921,FBgn0015777,FBgn0001987,FBgn0002921	2586,8836,179,3096,3638,167,3340,6374,1491,7413	2,2,1,1,1,-1,-1,-1,-2,-2
GO:0035050	embryonic heart tube development	5	5	10	FBgn0004921,FBgn0263782,FBgn0003117,FBgn0003507,FBgn0261963,FBgn0015396,FBgn0003896,FBgn0003124,FBgn0004110,FBgn0038947	201,4940,756,756,781,7080,420,2052,2425,2425	2,2,1,1,1,-1,-2,-2,-2,-2
GO:0035099	hemocyte migration	3	5	8	FBgn0032006,FBgn0003205,FBgn0014020,FBgn0015279,FBgn0265778,FBgn0010333,FBgn0004636,FBgn0014011	179,1931,3520,4962,6299,439,600,1420	1,1,1,1,1,-1,-1,-1
GO:0042078	germ-line stem cell division	5	5	10	FBgn0003317,FBgn0003716,FBgn0003165,FBgn0005683,FBgn0003165,FBgn0015790,FBgn0011666,FBgn0283499,FBgn0015790,FBgn0003459	3368,781,1931,3366,6756,3340,7682,2425,2425,3126	2,1,1,1,1,-1,-1,-2,-2,-2
GO:0045747	positive regulation of Notch signaling pathway	4	3	7	FBgn0033901,FBgn0037270,FBgn0002932,FBgn0028582,FBgn0000180,FBgn0028515,FBgn0262614	7875,8103,6756,1420,8469,1491,1962	2,2,1,-1,-1,-2,-2
GO:0050770	regulation of axonogenesis	5	5	10	FBgn0011592,FBgn0000606,FBgn0000606,FBgn0033159,FBgn0014020,FBgn0010333,FBgn0024277,FBgn0003041,FBgn0014011,FBgn0023172	754,1702,1743,1888,3520,439,439,1420,1420,7445	2,1,1,1,1,-1,-1,-1,-1,-1
GO:0002168	instar larval development	4	4	8	FBgn0038387,FBgn0003205,FBgn0004101,FBgn0015279,FBgn0000139,FBgn0000411,FBgn0002306,FBgn0261238	756,1931,2604,4962,2363,3124,1842,1842	1,1,1,1,-1,-1,-2,-2
GO:0007155	cell adhesion	4	3	7	FBgn0260442,FBgn0000546,FBgn0010452,FBgn0260799,FBgn0002306,FBgn0264491,FBgn0004364	2608,1007,6457,739,1842,2425,6647	2,1,1,-2,-2,-2,-2
GO:0007509	mesoderm migration involved in gastrulation	3	4	7	FBgn0261020,FBgn0261020,FBgn0020251,FBgn0086677,FBgn0003041,FBgn0010389,FBgn0261445	8836,179,3096,7146,1420,4431,6867	2,1,1,1,-1,-1,-2
GO:0016476	regulation of embryonic cell shape	4	4	8	FBgn0024273,FBgn0000384,FBgn0014020,FBgn0265778,FBgn0011202,FBgn0004636,FBgn0023172,FBgn0262614	430,4959,3520,6299,167,600,7445,1962	2,2,1,1,-1,-1,-1,-2
GO:0035222	wing disc pattern formation	4	4	8	FBgn0259986,FBgn0003317,FBgn0003716,FBgn0016977,FBgn0284247,FBgn0000492,FBgn0053554,FBgn0020306	463,3368,781,3638,3084,669,739,3467	2,2,1,1,-1,-2,-2,-2
GO:0006493	protein O-linked glycosylation	1	3	4	FBgn0033901,FBgn0261020,FBgn0261020,FBgn0261403	7875,8836,179,739	2,2,1,-2
GO:0007169	transmembrane receptor protein tyrosine kinase signaling pathway	3	3	6	FBgn0032006,FBgn0264959,FBgn0003733,FBgn0285896,FBgn0010389,FBgn0283499	179,1007,1888,3124,4431,2425	1,1,1,-1,-1,-2
GO:0007270	neuron-neuron synaptic transmission	3	3	6	FBgn0067653,FBgn0067657,FBgn0067652,FBgn0067658,FBgn0261532,FBgn0086372	430,1931,2585,2363,4431,1842	2,1,1,-1,-1,-2
GO:0007300	ovarian nurse cell to oocyte transport	2	3	5	FBgn0003502,FBgn0003502,FBgn0000308,FBgn0001301,FBgn0003187	8836,179,781,420,420	2,1,1,-2,-2
GO:0007442	hindgut morphogenesis	2	3	5	FBgn0002552,FBgn0024244,FBgn0016917,FBgn0000251,FBgn0000411	201,6507,4962,167,3124	2,2,1,-1,-1
GO:0007444	imaginal disc development	3	3	6	FBgn0013751,FBgn0041147,FBgn0002431,FBgn0000139,FBgn0010770,FBgn0011766	3649,3649,1931,2363,3340,2425	2,2,1,-1,-1,-2
GO:0008380	RNA splicing	2	3	5	FBgn0017457,FBgn0017457,FBgn0045862,FBgn0033859,FBgn0002736	6283,8672,9529,442,3467	2,1,1,-2,-2
GO:0019731	antibacterial humoral response	2	3	5	FBgn0261560,FBgn0000229,FBgn0000229,FBgn0013983,FBgn0004364	6507,3366,9503,1547,6647	2,1,1,-1,-2
GO:0031122	cytoplasmic microtubule organization	3	3	6	FBgn0004449,FBgn0260639,FBgn0026431,FBgn0013733,FBgn0261797,FBgn0034451	4506,1567,3366,442,3686,6647	2,1,1,-2,-2,-2
GO:0042632	cholesterol homeostasis	3	2	5	FBgn0010379,FBgn0000546,FBgn0264357,FBgn0283499,FBgn0264357	756,1007,3340,2425,2425	1,1,-1,-2,-2
GO:0045167	asymmetric protein localization involved in cell fate determination	3	2	5	FBgn0002121,FBgn0040080,FBgn0003520,FBgn0259791,FBgn0261854	3638,9529,1547,2990,3518	1,1,-1,-1,-1
GO:0045752	positive regulation of Toll signaling pathway	1	3	4	FBgn0031450,FBgn0043576,FBgn0265998,FBgn0000533	90,201,430,383	2,2,2,-2
GO:0048132	female germ-line stem cell asymmetric division	3	3	6	FBgn0086908,FBgn0086656,FBgn0261983,FBgn0004872,FBgn0283499,FBgn0000140	9069,3591,5869,9505,2425,3468	2,1,1,-1,-2,-2
GO:0048489	synaptic vesicle transport	2	2	4	FBgn0004574,FBgn0001308,FBgn0001108,FBgn0086372	463,3520,3124,1842	2,1,-1,-2
GO:0048814	regulation of dendrite morphogenesis	3	2	5	FBgn0033159,FBgn0015754,FBgn0010333,FBgn0015609,FBgn0003513	1888,3520,439,420,1920	1,1,-1,-2,-2
GO:0050767	regulation of neurogenesis	3	3	6	FBgn0000097,FBgn0260642,FBgn0001983,FBgn0001168,FBgn0085424,FBgn0001180	3133,1884,3588,3024,3079,1962	2,1,1,-1,-1,-2
GO:0050829	defense response to Gram-negative bacterium	3	3	6	FBgn0003317,FBgn0024330,FBgn0019932,FBgn0013983,FBgn0015247,FBgn0010389	3368,1931,3366,1547,3518,4431	2,1,1,-1,-1,-1
GO:0060250	germ-line stem-cell niche homeostasis	3	3	6	FBgn0016797,FBgn0024248,FBgn0024248,FBgn0266420,FBgn0001085,FBgn0283499	6754,3366,9503,1547,3124,2425	2,1,1,-1,-1,-2
GO:0005975	carbohydrate metabolic process	2	2	4	FBgn0262782,FBgn0261575,FBgn0000057,FBgn0027538	3366,7681,1547,7876	1,1,-1,-1
GO:0006024	glycosaminoglycan biosynthetic process	1	2	3	FBgn0020251,FBgn0029175,FBgn0261445	3096,3520,6867	1,1,-2
GO:0006120	mitochondrial electron transport, NADH to ubiquinone	2	2	4	FBgn0021967,FBgn0039331,FBgn0011361,FBgn0001989	6965,7681,439,1491	2,1,-1,-2
GO:0006261	DNA-dependent DNA replication	2	2	4	FBgn0260985,FBgn0039403,FBgn0259676,FBgn0005655	463,9500,2052,7896	2,1,-2,-2
GO:0006909	phagocytosis	2	2	4	FBgn0033159,FBgn0001142,FBgn0014011,FBgn0286785	1888,3638,1420,3518	1,1,-1,-1
GO:0007076	mitotic chromosome condensation	2	2	4	FBgn0041186,FBgn0003483,FBgn0283442,FBgn0026401	430,756,3138,739	2,1,-1,-2
GO:0007285	primary spermatocyte growth	2	2	4	FBgn0024248,FBgn0024248,FBgn0035233,FBgn0283499	3366,9503,7566,2425	1,1,-1,-2
GO:0007389	pattern specification process	2	2	4	FBgn0015589,FBgn0003117,FBgn0085424,FBgn0000492	430,756,3079,669	2,1,-1,-2
GO:0007406	negative regulation of neuroblast proliferation	2	2	4	FBgn0002783,FBgn0002121,FBgn0261885,FBgn0003124	756,3638,4431,2052	1,1,-1,-2
GO:0007413	axonal fasciculation	2	2	4	FBgn0024273,FBgn0033159,FBgn0010333,FBgn0015609	430,1888,439,420	2,1,-1,-2
GO:0007446	imaginal disc growth	2	2	4	FBgn0002431,FBgn0014264,FBgn0000658,FBgn0283499	1931,4956,1547,2425	1,1,-1,-2
GO:0007568	aging	2	2	4	FBgn0024248,FBgn0024248,FBgn0000261,FBgn0283499	3366,9503,2990,2425	1,1,-1,-2
GO:0009612	response to mechanical stimulus	2	2	4	FBgn0004516,FBgn0001291,FBgn0002921,FBgn0002921	3649,1702,3340,7413	2,1,-1,-2
GO:0010002	cardioblast differentiation	2	2	4	FBgn0003117,FBgn0000546,FBgn0010389,FBgn0004110	756,1007,4431,2425	1,1,-1,-2
GO:0010038	response to metal ion	2	1	3	FBgn0002868,FBgn0011672,FBgn0011672	1931,3340,7413	1,-1,-2
GO:0010529	negative regulation of transposition	2	1	3	FBgn0003483,FBgn0033921,FBgn0004872	756,7876,9505	1,-1,-1
GO:0015937	coenzyme A biosynthetic process	1	1	2	FBgn0035632,FBgn0011205	3096,2052	1,-2
GO:0031146	SCF-dependent proteasomal ubiquitin-dependent protein catabolic process	2	2	4	FBgn0039632,FBgn0035461,FBgn0032956,FBgn0283468	430,3649,167,3340	2,2,-1,-1
GO:0031936	negative regulation of chromatin silencing	2	2	4	FBgn0020412,FBgn0042085,FBgn0005617,FBgn0002775	2611,1888,420,6867	2,1,-2,-2
GO:0033627	cell adhesion mediated by integrin	2	2	4	FBgn0260442,FBgn0002526,FBgn0034005,FBgn0286785	2608,3096,3518,3518	2,1,-1,-1
GO:0033962	cytoplasmic mRNA processing body assembly	1	1	2	FBgn0004419,FBgn0051184	3366,7675	1,-1
GO:0034058	endosomal vesicle fusion	2	2	4	FBgn0002566,FBgn0261064,FBgn0015795,FBgn0014010	4959,179,7675,7144	2,1,-1,-2
GO:0035017	cuticle pattern formation	1	2	3	FBgn0024273,FBgn0036141,FBgn0003382	430,2611,190	2,2,-1
GO:0035209	pupal development	1	2	3	FBgn0003557,FBgn0004101,FBgn0000139	3133,2604,2363	2,1,-1
GO:0042659	regulation of cell fate specification	2	1	3	FBgn0261963,FBgn0001235,FBgn0000492	781,7080,669	1,-1,-2
GO:0043652	engulfment of apoptotic cell	2	2	4	FBgn0000229,FBgn0000229,FBgn0010333,FBgn0014011	3366,9503,439,1420	1,1,-1,-1
GO:0043703	photoreceptor cell fate determination	2	2	4	FBgn0005672,FBgn0003205,FBgn0004635,FBgn0003310	567,1931,439,3084	2,1,-1,-1
GO:0043984	histone H4-K16 acetylation	2	2	4	FBgn0005616,FBgn0033897,FBgn0005617,FBgn0002775	6965,7875,420,6867	2,2,-2,-2
GO:0045570	regulation of imaginal disc growth	2	2	4	FBgn0003716,FBgn0020251,FBgn0285917,FBgn0259685	781,3096,1547,2363	1,1,-1,-1
GO:0045931	positive regulation of mitotic cell cycle	2	1	3	FBgn0003525,FBgn0259785,FBgn0002673	430,4430,1491	2,-1,-2
GO:0046426	negative regulation of receptor signaling pathway via JAK-STAT	2	2	4	FBgn0039632,FBgn0262448,FBgn0032956,FBgn0259785	430,430,167,4430	2,2,-1,-1
GO:0046665	amnioserosa maintenance	2	1	3	FBgn0003507,FBgn0259685,FBgn0003896	756,2363,420	1,-1,-2
GO:0048133	male germ-line stem cell asymmetric division	2	2	4	FBgn0024248,FBgn0024248,FBgn0004872,FBgn0283499	3366,9503,9505,2425	1,1,-1,-2
GO:0048148	behavioral response to cocaine	1	2	3	FBgn0050446,FBgn0050446,FBgn0023076	1007,1888,1420	1,1,-1
GO:0048615	embryonic anterior midgut (ectodermal) morphogenesis	2	2	4	FBgn0000229,FBgn0000229,FBgn0010333,FBgn0004110	3366,9503,439,2425	1,1,-1,-2
GO:0048800	antennal morphogenesis	2	2	4	FBgn0000317,FBgn0000061,FBgn0003382,FBgn0003513	3588,8672,190,1920	1,1,-1,-2
GO:0048854	brain morphogenesis	2	2	4	FBgn0262448,FBgn0015754,FBgn0026401,FBgn0000140	430,3520,739,3468	2,1,-2,-2
GO:0048865	stem cell fate commitment	2	2	4	FBgn0005672,FBgn0003205,FBgn0004635,FBgn0003310	567,1931,439,3084	2,1,-1,-1
GO:0061343	cell adhesion involved in heart morphogenesis	2	2	4	FBgn0004921,FBgn0010894,FBgn0015777,FBgn0001987	201,3096,6374,1491	2,1,-1,-2
GO:0071907	determination of digestive tract left/right asymmetry	2	2	4	FBgn0000229,FBgn0000229,FBgn0010333,FBgn0004110	3366,9503,439,2425	1,1,-1,-2
GO:0090175	regulation of establishment of planar polarity	2	2	4	FBgn0000097,FBgn0004373,FBgn0284247,FBgn0015838	3133,2577,3084,4966	2,1,-1,-2
GO:0090254	cell elongation involved in imaginal disc-derived wing morphogenesis	2	2	4	FBgn0003716,FBgn0014020,FBgn0023172,FBgn0000119	781,3520,7445,442	1,1,-1,-2
GO:0000028	ribosomal small subunit assembly	1	1	2	FBgn0027494,FBgn0039300	9529,3468	1,-2
GO:0000077	DNA damage checkpoint	1	1	2	FBgn0260985,FBgn0264495	463,2393	2,-1
GO:0000413	protein peptidyl-prolyl isomerization	1	1	2	FBgn0035027,FBgn0039347	2604,7682	1,-1
GO:0000727	double-strand break repair via break-induced replication	1	1	2	FBgn0039403,FBgn0017577	9500,7080	1,-1
GO:0000956	nuclear-transcribed mRNA catabolic process	1	1	2	FBgn0033485,FBgn0051184	1702,7675	1,-1
GO:0001510	RNA methylation	1	1	2	FBgn0032016,FBgn0283525	8836,3084	2,-1
GO:0001666	response to hypoxia	1	1	2	FBgn0004512,FBgn0001168	754,3024	2,-1
GO:0001754	eye photoreceptor cell differentiation	1	1	2	FBgn0001308,FBgn0001108	3520,3124	1,-1
GO:0002225	positive regulation of antimicrobial peptide production	1	1	2	FBgn0265998,FBgn0260632	430,420	2,-2
GO:0002230	positive regulation of defense response to virus by host	1	1	2	FBgn0016917,FBgn0013983	4962,1547	1,-1
GO:0003331	positive regulation of extracellular matrix constituent secretion	1	1	2	FBgn0262125,FBgn0262126	1931,7144	1,-2
GO:0006044	N-acetylglucosamine metabolic process	1	1	2	FBgn0029175,FBgn0027538	3520,7876	1,-1
GO:0006272	leading strand elongation	1	1	2	FBgn0260985,FBgn0005655	463,7896	2,-2
GO:0006352	DNA-templated transcription, initiation	1	1	2	FBgn0010355,FBgn0004372	1884,6755	1,-1
GO:0006366	transcription by RNA polymerase II	1	1	2	FBgn0024330,FBgn0003145	1931,3079	1,-1
GO:0006403	RNA localization	1	1	2	FBgn0003483,FBgn0003520	756,1547	1,-1
GO:0006538	glutamate catabolic process	1	1	2	FBgn0004516,FBgn0001098	3649,7675	2,-1
GO:0006611	protein export from nucleus	1	1	2	FBgn0003346,FBgn0041174	567,190	2,-1
GO:0006641	triglyceride metabolic process	1	1	2	FBgn0261560,FBgn0000370	6507,167	2,-1
GO:0006893	Golgi to plasma membrane transport	1	1	2	FBgn0266672,FBgn0266674	1990,3340	2,-1
GO:0006900	vesicle budding from membrane	1	1	2	FBgn0024273,FBgn0086372	430,1842	2,-2
GO:0006906	vesicle fusion	1	1	2	FBgn0003660,FBgn0011708	1702,1491	1,-2
GO:0006930	substrate-dependent cell migration, cell extension	1	1	2	FBgn0265778,FBgn0004636	6299,600	1,-1
GO:0007058	spindle assembly involved in female meiosis II	1	1	2	FBgn0026431,FBgn0003124	3366,2052	1,-2
GO:0007096	regulation of exit from mitosis	1	1	2	FBgn0263855,FBgn0001086	1007,1491	1,-2
GO:0007130	synaptonemal complex assembly	1	1	2	FBgn0000246,FBgn0026401	756,739	1,-2
GO:0007164	establishment of tissue polarity	1	1	2	FBgn0003090,FBgn0284247	1888,3084	1,-1
GO:0007276	gamete generation	1	1	2	FBgn0003009,FBgn0283442	7273,3138	1,-1
GO:0007284	spermatogonial cell division	1	1	2	FBgn0004106,FBgn0264491	3366,2425	1,-2
GO:0007289	spermatid nucleus differentiation	1	1	2	FBgn0002431,FBgn0265297	1931,1547	1,-1
GO:0007374	posterior midgut invagination	1	1	2	FBgn0014020,FBgn0023172	3520,7445	1,-1
GO:0007380	specification of segmental identity, head	1	1	2	FBgn0000439,FBgn0001235	1884,7080	1,-1
GO:0007383	specification of segmental identity, antennal segment	1	1	2	FBgn0260642,FBgn0001235	1884,7080	1,-1
GO:0007421	stomatogastric nervous system development	1	1	2	FBgn0005672,FBgn0003310	567,3084	2,-1
GO:0007428	primary branching, open tracheal system	1	1	2	FBgn0278604,FBgn0285896	1931,3124	1,-1
GO:0007468	regulation of rhodopsin gene expression	1	1	2	FBgn0000546,FBgn0003513	1007,1920	1,-2
GO:0007477	notum development	1	1	2	FBgn0003984,FBgn0000625	3096,5492	1,-1
GO:0007482	haltere development	1	1	2	FBgn0003984,FBgn0261238	3096,1842	1,-2
GO:0007501	mesodermal cell fate specification	1	1	2	FBgn0003900,FBgn0004110	7273,2425	1,-2
GO:0007522	visceral muscle development	1	1	2	FBgn0086677,FBgn0010389	7146,4431	1,-1
GO:0007523	larval visceral muscle development	1	1	2	FBgn0001316,FBgn0010389	2577,4431	1,-1
GO:0007561	imaginal disc eversion	1	1	2	FBgn0001254,FBgn0033438	3649,9410	2,-1
GO:0007584	response to nutrient	1	1	2	FBgn0283472,FBgn0061515	3096,3124	1,-1
GO:0007612	learning	1	1	2	FBgn0086912,FBgn0026401	3638,739	1,-2
GO:0007622	rhythmic behavior	1	1	2	FBgn0016076,FBgn0023076	781,1420	1,-1
GO:0007631	feeding behavior	1	1	2	FBgn0000721,FBgn0014011	6507,1420	2,-1
GO:0007637	proboscis extension reflex	1	1	2	FBgn0004921,FBgn0263397	201,7876	2,-1
GO:0008016	regulation of heart contraction	1	1	2	FBgn0000721,FBgn0264491	6507,2425	2,-2
GO:0008052	sensory organ boundary specification	1	1	2	FBgn0001169,FBgn0003270	4962,420	1,-2
GO:0008366	axon ensheathment	1	1	2	FBgn0023083,FBgn0264491	3011,2425	2,-2
GO:0008594	photoreceptor cell morphogenesis	1	1	2	FBgn0003205,FBgn0013765	1931,442	1,-2
GO:0009636	response to toxic substance	1	1	2	FBgn0004512,FBgn0010241	754,7876	2,-1
GO:0009649	entrainment of circadian clock	1	1	2	FBgn0003460,FBgn0023076	3368,1420	2,-1
GO:0009887	animal organ morphogenesis	1	1	2	FBgn0002526,FBgn0000251	3096,167	1,-1
GO:0009888	tissue development	1	1	2	FBgn0002526,FBgn0001078	3096,2990	1,-1
GO:0009913	epidermal cell differentiation	1	1	2	FBgn0024273,FBgn0003382	430,190	2,-1
GO:0009949	polarity specification of anterior/posterior axis	1	1	2	FBgn0003483,FBgn0002899	756,1420	1,-1
GO:0009951	polarity specification of dorsal/ventral axis	1	1	2	FBgn0003483,FBgn0002899	756,1420	1,-1
GO:0010506	regulation of autophagy	1	1	2	FBgn0000546,FBgn0035227	1007,7566	1,-1
GO:0010636	positive regulation of mitochondrial fusion	1	1	2	FBgn0001142,FBgn0010497	3638,3079	1,-1
GO:0010971	positive regulation of G2/M transition of mitotic cell cycle	1	1	2	FBgn0003525,FBgn0002673	430,1491	2,-2
GO:0014059	regulation of dopamine secretion	1	1	2	FBgn0004242,FBgn0263397	90,7876	2,-1
GO:0016056	rhodopsin mediated signaling pathway	1	1	2	FBgn0004435,FBgn0010350	754,1420	2,-1
GO:0016198	axon choice point recognition	1	1	2	FBgn0264442,FBgn0013433	5869,1491	1,-2
GO:0016236	macroautophagy	1	1	2	FBgn0286784,FBgn0028582	1702,1420	1,-1
GO:0016358	dendrite development	1	1	2	FBgn0015754,FBgn0010333	3520,439	1,-1
GO:0016457	dosage compensation complex assembly involved in dosage compensation by hyperactivation of X chromosome	1	1	2	FBgn0005616,FBgn0005617	6965,420	2,-2
GO:0016575	histone deacetylation	1	1	2	FBgn0022764,FBgn0002775	754,6867	2,-2
GO:0030150	protein import into mitochondrial matrix	1	1	2	FBgn0038387,FBgn0033918	756,7876	1,-1
GO:0030155	regulation of cell adhesion	1	1	2	FBgn0002526,FBgn0262614	3096,1962	1,-2
GO:0030174	regulation of DNA-dependent DNA replication initiation	1	1	2	FBgn0004106,FBgn0000996	3366,3518	1,-1
GO:0030206	chondroitin sulfate biosynthetic process	1	1	2	FBgn0029175,FBgn0261445	3520,6867	1,-2
GO:0030423	targeting of mRNA for destruction involved in RNA interference	1	1	2	FBgn0003483,FBgn0262739	756,442	1,-2
GO:0030706	germarium-derived oocyte differentiation	1	1	2	FBgn0015754,FBgn0000140	3520,3468	1,-2
GO:0030838	positive regulation of actin filament polymerization	1	1	2	FBgn0002525,FBgn0011202	781,167	1,-1
GO:0031290	retinal ganglion cell axon guidance	1	1	2	FBgn0016797,FBgn0015609	6754,420	2,-2
GO:0031398	positive regulation of protein ubiquitination	1	1	2	FBgn0031450,FBgn0015247	90,3518	2,-1
GO:0031453	positive regulation of heterochromatin assembly	1	1	2	FBgn0016917,FBgn0004872	4962,9505	1,-1
GO:0031507	heterochromatin assembly	1	1	2	FBgn0025355,FBgn0027835	2611,1547	2,-1
GO:0032877	positive regulation of DNA endoreduplication	1	1	2	FBgn0025355,FBgn0011766	2611,2425	2,-2
GO:0033157	regulation of intracellular protein transport	1	1	2	FBgn0036141,FBgn0259685	2611,2363	2,-1
GO:0033227	dsRNA transport	1	1	2	FBgn0002566,FBgn0015795	4959,7675	2,-1
GO:0033500	carbohydrate homeostasis	1	1	2	FBgn0015279,FBgn0283499	4962,2425	1,-2
GO:0034097	response to cytokine	1	1	2	FBgn0001291,FBgn0260632	1702,420	1,-2
GO:0034333	adherens junction assembly	1	1	2	FBgn0265778,FBgn0004636	6299,600	1,-1
GO:0034394	protein localization to cell surface	1	1	2	FBgn0262125,FBgn0262126	1931,7144	1,-2
GO:0034446	substrate adhesion-dependent cell spreading	1	1	2	FBgn0002526,FBgn0028427	3096,4429	1,-1
GO:0035002	liquid clearance, open tracheal system	1	1	2	FBgn0001321,FBgn0259685	1931,2363	1,-1
GO:0035096	larval midgut cell programmed cell death	1	1	2	FBgn0286784,FBgn0011785	1702,2363	1,-1
GO:0035160	maintenance of epithelial integrity, open tracheal system	1	1	2	FBgn0260442,FBgn0004635	2608,439	2,-1
GO:0035169	lymph gland plasmatocyte differentiation	1	1	2	FBgn0003205,FBgn0010389	1931,4431	1,-1
GO:0035170	lymph gland crystal cell differentiation	1	1	2	FBgn0003205,FBgn0010389	1931,4431	1,-1
GO:0035204	negative regulation of lamellocyte differentiation	1	1	2	FBgn0002932,FBgn0028375	6756,1491	1,-2
GO:0035208	positive regulation of hemocyte proliferation	1	1	2	FBgn0003205,FBgn0260632	1931,420	1,-2
GO:0035218	leg disc development	1	1	2	FBgn0000061,FBgn0267978	8672,739	1,-2
GO:0035223	leg disc pattern formation	1	1	2	FBgn0261963,FBgn0000119	781,442	1,-2
GO:0035310	notum cell fate specification	1	1	2	FBgn0003984,FBgn0003896	3096,420	1,-2
GO:0035321	maintenance of imaginal disc-derived wing hair orientation	1	1	2	FBgn0016977,FBgn0001987	3638,1491	1,-2
GO:0042220	response to cocaine	1	1	2	FBgn0000546,FBgn0283499	1007,2425	1,-2
GO:0042249	establishment of planar polarity of embryonic epithelium	1	1	2	FBgn0014020,FBgn0085408	3520,7876	1,-1
GO:0042325	regulation of phosphorylation	1	1	2	FBgn0001174,FBgn0023214	3133,1547	2,-1
GO:0042461	photoreceptor cell development	1	1	2	FBgn0003205,FBgn0023214	1931,1547	1,-1
GO:0042685	cardioblast cell fate specification	1	1	2	FBgn0016797,FBgn0001085	6754,3124	2,-1
GO:0042908	xenobiotic transport	1	1	2	FBgn0004512,FBgn0010241	754,7876	2,-1
GO:0043001	Golgi to plasma membrane protein transport	1	1	2	FBgn0036141,FBgn0266671	2611,1547	2,-1
GO:0043052	thermotaxis	1	1	2	FBgn0005619,FBgn0010350	1702,1420	1,-1
GO:0043065	positive regulation of apoptotic process	1	1	2	FBgn0000546,FBgn0001234	1007,3340	1,-1
GO:0043407	negative regulation of MAP kinase activity	1	1	2	FBgn0014388,FBgn0086361	3649,669	2,-2
GO:0043967	histone H4 acetylation	1	1	2	FBgn0010355,FBgn0002775	1884,6867	1,-2
GO:0045088	regulation of innate immune response	1	1	2	FBgn0002783,FBgn0024846	756,3138	1,-1
GO:0045187	regulation of circadian sleep/wake cycle, sleep	1	1	2	FBgn0261268,FBgn0023076	3588,1420	1,-1
GO:0045466	R7 cell differentiation	1	1	2	FBgn0013469,FBgn0003513	2611,1920	2,-2
GO:0045476	nurse cell apoptotic process	1	1	2	FBgn0086676,FBgn0011766	3520,2425	1,-2
GO:0045477	regulation of nurse cell apoptotic process	1	1	2	FBgn0086676,FBgn0021761	3520,3079	1,-1
GO:0045571	negative regulation of imaginal disc growth	1	1	2	FBgn0002121,FBgn0042134	3638,2990	1,-1
GO:0045705	negative regulation of salivary gland boundary specification	1	1	2	FBgn0003716,FBgn0003396	781,190	1,-1
GO:0045880	positive regulation of smoothened signaling pathway	1	1	2	FBgn0029175,FBgn0000239	3520,167	1,-1
GO:0045977	positive regulation of mitotic cell cycle, embryonic	1	1	2	FBgn0003525,FBgn0034314	430,1547	2,-1
GO:0046427	positive regulation of receptor signaling pathway via JAK-STAT	1	1	2	FBgn0004107,FBgn0011785	4962,2363	1,-1
GO:0046532	regulation of photoreceptor cell differentiation	1	1	2	FBgn0002932,FBgn0011785	6756,2363	1,-1
GO:0046785	microtubule polymerization	1	1	2	FBgn0001308,FBgn0011020	3520,1842	1,-2
GO:0046822	regulation of nucleocytoplasmic transport	1	1	2	FBgn0003346,FBgn0262743	567,167	2,-1
GO:0046907	intracellular transport	1	1	2	FBgn0002566,FBgn0039132	4959,7675	2,-1
GO:0048072	compound eye pigmentation	1	1	2	FBgn0000337,FBgn0003162	1888,3467	1,-2
GO:0048227	plasma membrane to endosome transport	1	1	2	FBgn0261064,FBgn0014010	179,7144	1,-2
GO:0048311	mitochondrion distribution	1	1	2	FBgn0001308,FBgn0261797	3520,3686	1,-2
GO:0048626	myoblast fate specification	1	1	2	FBgn0003205,FBgn0010389	1931,4431	1,-1
GO:0048790	maintenance of presynaptic active zone structure	1	1	2	FBgn0004449,FBgn0250789	4506,600	2,-1
GO:0048846	axon extension involved in axon guidance	1	1	2	FBgn0033159,FBgn0015609	1888,420	1,-2
GO:0050772	positive regulation of axonogenesis	1	1	2	FBgn0015754,FBgn0001108	3520,3124	1,-1
GO:0050830	defense response to Gram-positive bacterium	1	1	2	FBgn0043576,FBgn0283437	201,1547	2,-1
GO:0050975	sensory perception of touch	1	1	2	FBgn0016920,FBgn0010333	781,439	1,-1
GO:0051039	positive regulation of transcription involved in meiotic cell cycle	1	1	2	FBgn0037751,FBgn0004372	1931,6755	1,-1
GO:0051607	defense response to virus	1	1	2	FBgn0003205,FBgn0001986	1931,1491	1,-2
GO:0051865	protein autoubiquitination	1	1	2	FBgn0005616,FBgn0035232	6965,7566	2,-1
GO:0060288	formation of a compartment boundary	1	1	2	FBgn0262451,FBgn0000578	2577,1547	1,-1
GO:0061101	neuroendocrine cell differentiation	1	1	2	FBgn0267821,FBgn0004110	3366,2425	1,-2
GO:0070193	synaptonemal complex organization	1	1	2	FBgn0263855,FBgn0026401	1007,739	1,-2
GO:0070373	negative regulation of ERK1 and ERK2 cascade	1	1	2	FBgn0014388,FBgn0086361	3649,669	2,-2
GO:0070936	protein K48-linked ubiquitination	1	1	2	FBgn0002431,FBgn0015247	1931,3518	1,-1
GO:0071896	protein localization to adherens junction	1	1	2	FBgn0014020,FBgn0085408	3520,7876	1,-1
GO:0072002	Malpighian tubule development	1	1	2	FBgn0003205,FBgn0001235	1931,7080	1,-1
GO:0072499	photoreceptor cell axon guidance	1	1	2	FBgn0015754,FBgn0261458	3520,3084	1,-1
GO:0072593	reactive oxygen species metabolic process	1	1	2	FBgn0283531,FBgn0000261	90,2990	2,-1
GO:0090110	COPII-coated vesicle cargo loading	1	1	2	FBgn0262125,FBgn0262126	1931,7144	1,-2
GO:0090163	establishment of epithelial cell planar polarity	1	1	2	FBgn0002121,FBgn0261854	3638,3518	1,-1
GO:0090278	negative regulation of peptide hormone secretion	1	1	2	FBgn0010379,FBgn0283499	756,2425	1,-2
GO:0090502	RNA phosphodiester bond hydrolysis, endonucleolytic	1	1	2	FBgn0283652,FBgn0261266	3638,3079	1,-1
GO:0097156	fasciculation of motor neuron axon	1	1	2	FBgn0261963,FBgn0033438	781,9410	1,-1
GO:0097254	renal tubular secretion	1	1	2	FBgn0004512,FBgn0010241	754,7876	2,-1
GO:0098586	cellular response to virus	1	1	2	FBgn0286784,FBgn0039348	1702,7682	1,-1
GO:0110032	positive regulation of G2/MI transition of meiotic cell cycle	1	1	2	FBgn0003525,FBgn0002673	430,1491	2,-2
GO:0150007	clathrin-dependent synaptic vesicle endocytosis	1	1	2	FBgn0004242,FBgn0086372	90,1842	2,-2
GO:1900182	positive regulation of protein localization to nucleus	1	1	2	FBgn0002525,FBgn0021761	781,3079	1,-1
GO:1901215	negative regulation of neuron death	1	1	2	FBgn0010379,FBgn0265297	756,1547	1,-1
GO:1903475	mitotic actomyosin contractile ring assembly	1	1	2	FBgn0014020,FBgn0003041	3520,1420	1,-1
GO:1904059	regulation of locomotor rhythm	1	1	2	FBgn0014020,FBgn0010333	3520,439	1,-1
GO:1904262	negative regulation of TORC1 signaling	1	1	2	FBgn0010379,FBgn0035227	756,7566	1,-1
GO:1904580	regulation of intracellular mRNA localization	1	1	2	FBgn0002121,FBgn0261854	3638,3518	1,-1
GO:2000035	regulation of stem cell division	1	1	2	FBgn0013469,FBgn0243486	2611,420	2,-2
GO:2000252	negative regulation of feeding behavior	1	1	2	FBgn0015279,FBgn0283499	4962,2425	1,-2
GO:2000377	regulation of reactive oxygen species metabolic process	1	1	2	FBgn0015279,FBgn0283499	4962,2425	1,-2
GO:0048813	dendrite morphogenesis	16	17	33	FBgn0011300,FBgn0024179,FBgn0011592,FBgn0024196,FBgn0000546,FBgn0286784,FBgn0003165,FBgn0010803,FBgn0283472,FBgn0001308,FBgn0014020,FBgn0015754,FBgn0261268,FBgn0086656,FBgn0015279,FBgn0264442,FBgn0003165,FBgn0003396,FBgn0010333,FBgn0000578,FBgn0000139,FBgn0001078,FBgn0085424,FBgn0015371,FBgn0003721,FBgn0003270,FBgn0013733,FBgn0028991,FBgn0086356,FBgn0010105,FBgn0020306,FBgn0261797,FBgn0014010	201,463,754,5680,1007,1702,1931,1931,3096,3520,3520,3520,3588,3591,4962,5869,6756,190,439,1547,2363,2990,3079,3518,383,420,442,442,442,3126,3467,3686,7144	2,2,2,2,1,1,1,1,1,1,1,1,1,1,1,1,1,-1,-1,-1,-1,-1,-1,-1,-2,-2,-2,-2,-2,-2,-2,-2,-2
GO:0006355	regulation of transcription, DNA-templated	15	17	32	FBgn0041111,FBgn0259986,FBgn0011701,FBgn0013751,FBgn0016076,FBgn0041111,FBgn0000166,FBgn0001077,FBgn0003334,FBgn0001978,FBgn0010422,FBgn0002931,FBgn0016977,FBgn0000287,FBgn0264442,FBgn0028647,FBgn0039329,FBgn0003044,FBgn0001078,FBgn0003145,FBgn0259176,FBgn0000411,FBgn0015371,FBgn0003042,FBgn0261885,FBgn0015396,FBgn0004878,FBgn0000492,FBgn0026401,FBgn0053554,FBgn0261238,FBgn0038402	90,463,3011,3649,781,1567,1884,1884,1931,3588,3588,3638,3638,5869,5869,7681,7681,1547,2990,3079,3079,3124,3518,4430,4431,7080,7443,669,739,739,1842,1920	2,2,2,2,1,1,1,1,1,1,1,1,1,1,1,1,1,-1,-1,-1,-1,-1,-1,-1,-1,-1,-1,-2,-2,-2,-2,-2
GO:0007283	spermatogenesis	15	17	32	FBgn0003460,FBgn0262598,FBgn0262598,FBgn0031990,FBgn0002525,FBgn0033210,FBgn0002431,FBgn0037751,FBgn0259752,FBgn0004373,FBgn0020251,FBgn0024177,FBgn0011209,FBgn0015754,FBgn0259980,FBgn0261268,FBgn0033688,FBgn0016042,FBgn0265297,FBgn0021761,FBgn0041195,FBgn0261854,FBgn0004372,FBgn0004872,FBgn0033748,FBgn0002673,FBgn0004075,FBgn0011708,FBgn0261542,FBgn0003885,FBgn0011205,FBgn0013263	3368,8836,179,179,781,1888,1931,1931,1931,2577,3096,3096,3366,3520,3588,3588,7146,1547,1547,3079,3079,3518,6755,9505,442,1491,1491,1491,1491,1842,2052,3126	2,2,1,1,1,1,1,1,1,1,1,1,1,1,1,1,1,-1,-1,-1,-1,-1,-1,-1,-2,-2,-2,-2,-2,-2,-2,-2
GO:0007424	open tracheal system development	13	15	28	FBgn0014388,FBgn0003502,FBgn0003502,FBgn0010379,FBgn0003716,FBgn0016076,FBgn0264959,FBgn0086655,FBgn0001321,FBgn0262139,FBgn0004101,FBgn0020521,FBgn0010894,FBgn0014020,FBgn0016917,FBgn0011202,FBgn0250785,FBgn0041174,FBgn0010333,FBgn0014011,FBgn0259685,FBgn0001168,FBgn0285896,FBgn0015777,FBgn0033438,FBgn0013733,FBgn0262614,FBgn0283499	3649,8836,179,756,781,781,1007,1888,1931,2577,2604,2604,3096,3520,4962,167,167,190,439,1420,2363,3024,3124,6374,9410,442,1962,2425	2,2,1,1,1,1,1,1,1,1,1,1,1,1,1,-1,-1,-1,-1,-1,-1,-1,-1,-1,-1,-2,-2,-2
GO:0007417	central nervous system development	12	13	25	FBgn0264324,FBgn0000449,FBgn0039039,FBgn0002525,FBgn0261963,FBgn0000606,FBgn0000606,FBgn0001077,FBgn0086655,FBgn0063777,FBgn0003486,FBgn0001983,FBgn0023167,FBgn0024277,FBgn0250789,FBgn0026623,FBgn0024236,FBgn0000411,FBgn0013563,FBgn0026179,FBgn0003499,FBgn0010389,FBgn0004878,FBgn0013765,FBgn0000492	430,463,2586,781,781,1702,1743,1884,1888,1931,3096,3588,7146,439,600,2990,3024,3124,3124,4429,4431,4431,7443,442,669	2,2,2,1,1,1,1,1,1,1,1,1,1,-1,-1,-1,-1,-1,-1,-1,-1,-1,-1,-2,-2
GO:0007435	salivary gland morphogenesis	12	11	23	FBgn0016797,FBgn0003502,FBgn0003502,FBgn0032006,FBgn0003507,FBgn0264959,FBgn0003889,FBgn0262139,FBgn0014020,FBgn0086677,FBgn0003900,FBgn0011202,FBgn0010333,FBgn0014011,FBgn0022238,FBgn0259685,FBgn0001168,FBgn0001085,FBgn0285896,FBgn0000625,FBgn0004110,FBgn0004396,FBgn0045759	6754,8836,179,179,756,1007,1931,2577,3520,7146,7273,167,439,1420,1547,2363,3024,3124,3124,5492,2425,3126,6867	2,2,1,1,1,1,1,1,1,1,1,-1,-1,-1,-1,-1,-1,-1,-1,-1,-2,-2,-2
GO:0048477	oogenesis	28	27	55	FBgn0010263,FBgn0003527,FBgn0000568,FBgn0020412,FBgn0086895,FBgn0250753,FBgn0003502,FBgn0086908,FBgn0003502,FBgn0003483,FBgn0010379,FBgn0262527,FBgn0000546,FBgn0002989,FBgn0250786,FBgn0000166,FBgn0003165,FBgn0003486,FBgn0267821,FBgn0015754,FBgn0086676,FBgn0015279,FBgn0016917,FBgn0265778,FBgn0000567,FBgn0003165,FBgn0023167,FBgn0086251,FBgn0041342,FBgn0002899,FBgn0003520,FBgn0265297,FBgn0266420,FBg…	90,754,2608,2611,7875,8103,8836,9069,179,756,756,756,1007,1567,1567,1884,1931,3096,3366,3520,3520,4962,4962,6299,6411,6756,7146,167,439,1420,1547,1547,1547,3079,3079,3079,3079,3084,3124,3138,3340,3340,7566,9505,383,420,420,2052,2425,3126,3467,3467,3468,3686,7144	2,2,2,2,2,2,2,2,1,1,1,1,1,1,1,1,1,1,1,1,1,1,1,1,1,1,1,-1,-1,-1,-1,-1,-1,-1,-1,-1,-1,-1,-1,-1,-1,-1,-1,-1,-2,-2,-2,-2,-2,-2,-2,-2,-2,-2,-2
GO:0007112	male meiosis cytokinesis	8	7	15	FBgn0262598,FBgn0262598,FBgn0002525,FBgn0261385,FBgn0002431,FBgn0004373,FBgn0026431,FBgn0265297,FBgn0015790,FBgn0002466,FBgn0035233,FBgn0011708,FBgn0003124,FBgn0015790,FBgn0053094	8836,179,781,1888,1931,2577,3366,1547,3340,5492,7566,1491,2052,2425,7413	2,1,1,1,1,1,1,-1,-1,-1,-1,-2,-2,-2,-2
GO:0010629	negative regulation of gene expression	8	6	14	FBgn0005672,FBgn0000097,FBgn0040075,FBgn0086908,FBgn0261963,FBgn0003205,FBgn0004635,FBgn0000139,FBgn0003042,FBgn0011666,FBgn0033917,FBgn0005624,FBgn0000492,FBgn0020306	567,3133,6754,9069,781,1931,439,2363,4430,7682,7876,442,669,3467	2,2,2,2,1,1,-1,-1,-1,-1,-1,-2,-2,-2
GO:0043161	proteasome-mediated ubiquitin-dependent protein catabolic process	3	6	9	FBgn0005695,FBgn0039632,FBgn0003557,FBgn0028687,FBgn0028691,FBgn0261268,FBgn0032956,FBgn0010590,FBgn0023174	201,430,3133,3368,2585,3588,167,3518,3126	2,2,2,2,1,1,-1,-1,-2
GO:0007317	regulation of pole plasm oskar mRNA localization	6	5	11	FBgn0004242,FBgn0004574,FBgn0003483,FBgn0286784,FBgn0001308,FBgn0003520,FBgn0015790,FBgn0015790,FBgn0002736,FBgn0260934,FBgn0260934	90,463,756,1702,3520,1547,3340,2425,3467,3467,6647	2,2,1,1,1,-1,-1,-2,-2,-2,-2
GO:0007605	sensory perception of sound	7	5	12	FBgn0016920,FBgn0027066,FBgn0027066,FBgn0000317,FBgn0000287,FBgn0011202,FBgn0261788,FBgn0002921,FBgn0015777,FBgn0004638,FBgn0086690,FBgn0002921	781,1007,1888,3588,5869,167,1420,3340,6374,442,3126,7413	1,1,1,1,1,-1,-1,-1,-1,-2,-2,-2
GO:0008104	protein localization	6	5	11	FBgn0027356,FBgn0022027,FBgn0261385,FBgn0015754,FBgn0002932,FBgn0011202,FBgn0003520,FBgn0283442,FBgn0001234,FBgn0003124,FBgn0002736	754,198,1888,3520,6756,167,1547,3138,3340,2052,3467	2,1,1,1,1,-1,-1,-1,-1,-2,-2
GO:0000381	regulation of alternative mRNA splicing, via spliceosome	8	7	15	FBgn0265998,FBgn0017457,FBgn0086895,FBgn0032016,FBgn0014189,FBgn0261552,FBgn0017457,FBgn0028577,FBgn0261119,FBgn0000114,FBgn0035235,FBgn0028577,FBgn0033859,FBgn0264491,FBgn0020306	430,6283,7875,8836,781,1931,8672,439,1547,3079,7566,7566,442,2425,3467	2,2,2,2,1,1,1,-1,-1,-1,-1,-1,-2,-2,-2
GO:0007390	germ-band shortening	6	4	10	FBgn0002967,FBgn0260442,FBgn0003507,FBgn0000546,FBgn0010333,FBgn0014011,FBgn0000578,FBgn0003499,FBgn0003896,FBgn0283499	90,2608,756,1007,439,1420,1547,4431,420,2425	2,2,1,1,-1,-1,-1,-1,-2,-2
GO:0007443	Malpighian tubule morphogenesis	6	5	11	FBgn0032006,FBgn0000546,FBgn0262139,FBgn0003087,FBgn0003900,FBgn0000251,FBgn0016075,FBgn0003396,FBgn0003041,FBgn0259685,FBgn0033859	179,1007,2577,3366,7273,167,167,190,1420,2363,442	1,1,1,1,1,-1,-1,-1,-1,-1,-2
GO:0007474	imaginal disc-derived wing vein specification	6	5	11	FBgn0002783,FBgn0086655,FBgn0003205,FBgn0020251,FBgn0002931,FBgn0004635,FBgn0011817,FBgn0268063,FBgn0000658,FBgn0000139,FBgn0003310	756,1888,1931,3096,3638,439,1420,1420,1547,2363,3084	1,1,1,1,1,-1,-1,-1,-1,-1,-1
GO:0008103	oocyte microtubule cytoskeleton polarization	6	4	10	FBgn0261064,FBgn0004907,FBgn0001308,FBgn0045862,FBgn0015797,FBgn0261458,FBgn0015790,FBgn0000183,FBgn0015790,FBgn0002736	179,1702,3520,9529,3079,3084,3340,420,2425,3467	1,1,1,1,-1,-1,-1,-2,-2,-2
GO:0035556	intracellular signal transduction	11	8	19	FBgn0020412,FBgn0003502,FBgn0003502,FBgn0010379,FBgn0003984,FBgn0283472,FBgn0000229,FBgn0000229,FBgn0011817,FBgn0013983,FBgn0024846,FBgn0033988,FBgn0261854,FBgn0002466,FBgn0051140,FBgn0033915,FBgn0011573,FBgn0260934,FBgn0260934	2611,8836,179,756,3096,3096,3366,9503,1420,1547,3138,3518,3518,5492,7675,7876,9693,3467,6647	2,2,1,1,1,1,1,1,-1,-1,-1,-1,-1,-1,-1,-1,-1,-2,-2
GO:0007298	border follicle cell migration	15	12	27	FBgn0266672,FBgn0260442,FBgn0000097,FBgn0032006,FBgn0000546,FBgn0086655,FBgn0003205,FBgn0005638,FBgn0014020,FBgn0015754,FBgn0016917,FBgn0264442,FBgn0010333,FBgn0000578,FBgn0266671,FBgn0001085,FBgn0285896,FBgn0003255,FBgn0015790,FBgn0266674,FBgn0015795,FBgn0015790,FBgn0260934,FBgn0261797,FBgn0015838,FBgn0260934,FBgn0014010	1990,2608,3133,179,1007,1888,1931,2604,3520,3520,4962,5869,439,1547,1547,3124,3124,3138,3340,3340,7675,2425,3467,3686,4966,6647,7144	2,2,2,1,1,1,1,1,1,1,1,1,-1,-1,-1,-1,-1,-1,-1,-1,-1,-2,-2,-2,-2,-2,-2
GO:0006508	proteolysis	8	6	14	FBgn0286782,FBgn0284244,FBgn0286071,FBgn0286784,FBgn0035627,FBgn0032969,FBgn0003295,FBgn0004635,FBgn0284421,FBgn0283468,FBgn0261243,FBgn0000533,FBgn0284421,FBgn0259175	201,6999,756,1702,3096,7531,439,439,3127,3340,7566,383,2052,3126	2,2,1,1,1,1,-1,-1,-1,-1,-1,-2,-2,-2
GO:0007059	chromosome segregation	5	4	9	FBgn0027066,FBgn0004907,FBgn0027066,FBgn0003009,FBgn0027835,FBgn0002643,FBgn0002643,FBgn0266916,FBgn0011205	1007,1702,1888,7273,1547,6516,442,1962,2052	1,1,1,1,-1,-1,-2,-2,-2
GO:0007526	larval somatic muscle development	5	4	9	FBgn0022764,FBgn0260442,FBgn0262527,FBgn0016917,FBgn0015905,FBgn0015371,FBgn0267978,FBgn0001994,FBgn0261238	754,2608,756,4962,3084,3518,739,1491,1842	2,2,1,1,-1,-1,-2,-2,-2
GO:0048488	synaptic vesicle endocytosis	8	5	13	FBgn0004242,FBgn0086784,FBgn0027356,FBgn0086784,FBgn0086676,FBgn0028582,FBgn0015790,FBgn0000183,FBgn0001987,FBgn0086372,FBgn0015790,FBgn0014010,FBgn0053094	90,201,754,198,3520,1420,3340,420,1491,1842,2425,7144,7413	2,2,2,1,1,-1,-1,-2,-2,-2,-2,-2,-2
GO:0006357	regulation of transcription by RNA polymerase II	19	13	32	FBgn0263239,FBgn0085405,FBgn0051224,FBgn0000097,FBgn0040075,FBgn0002783,FBgn0000546,FBgn0001077,FBgn0024330,FBgn0262139,FBgn0264442,FBgn0000567,FBgn0039337,FBgn0000251,FBgn0000370,FBgn0022238,FBgn0023214,FBgn0000139,FBgn0011785,FBgn0001078,FBgn0085424,FBgn0000411,FBgn0002781,FBgn0003499,FBgn0261885,FBgn0004372,FBgn0001235,FBgn0001994,FBgn0002781,FBgn0003459,FBgn0013263,FBgn0045759	463,2586,3011,3133,6754,756,1007,1884,1931,2577,5869,6411,7681,167,167,1547,1547,2363,2363,2990,3079,3124,3340,4431,4431,6755,7080,1491,2425,3126,3126,6867	2,2,2,2,2,1,1,1,1,1,1,1,1,-1,-1,-1,-1,-1,-1,-1,-1,-1,-1,-1,-1,-1,-1,-2,-2,-2,-2,-2
GO:0000281	mitotic cytokinesis	11	8	19	FBgn0086784,FBgn0004574,FBgn0086784,FBgn0000308,FBgn0261385,FBgn0014020,FBgn0086656,FBgn0261983,FBgn0011202,FBgn0004635,FBgn0003041,FBgn0002466,FBgn0086356,FBgn0053554,FBgn0011708,FBgn0003885,FBgn0250791,FBgn0011692,FBgn0053094	201,463,198,781,1888,3520,3591,5869,167,439,1420,5492,442,739,1491,1842,2052,3686,7413	2,2,1,1,1,1,1,1,-1,-1,-1,-1,-2,-2,-2,-2,-2,-2,-2
GO:0007018	microtubule-based movement	6	4	10	FBgn0001174,FBgn0024196,FBgn0000352,FBgn0001308,FBgn0004378,FBgn0003545,FBgn0040232,FBgn0040233,FBgn0011692,FBgn0261797	3133,5680,1888,3520,439,1547,3079,3079,3686,3686	2,2,1,1,-1,-1,-1,-1,-2,-2
GO:0009953	dorsal/ventral pattern formation	8	5	13	FBgn0003317,FBgn0261020,FBgn0261020,FBgn0003716,FBgn0069242,FBgn0003396,FBgn0022238,FBgn0265297,FBgn0028990,FBgn0000533,FBgn0260632,FBgn0000492,FBgn0004396	3368,8836,179,781,1931,190,1547,1547,6374,383,420,669,3126	2,2,1,1,1,-1,-1,-1,-1,-2,-2,-2,-2
GO:0007186	G protein-coupled receptor signaling pathway	3	2	5	FBgn0004921,FBgn0020278,FBgn0001085,FBgn0003255,FBgn0051140	201,2586,3124,3138,7675	2,2,-1,-1,-1
GO:0007370	ventral furrow formation	4	2	6	FBgn0014020,FBgn0003900,FBgn0028978,FBgn0023172,FBgn0000533,FBgn0028978	3520,7273,3127,7445,383,2052	1,1,-1,-1,-2,-2
GO:0007400	neuroblast fate determination	3	3	6	FBgn0267821,FBgn0016977,FBgn0040080,FBgn0003520,FBgn0000492,FBgn0001180	3366,3638,9529,1547,669,1962	1,1,1,-1,-2,-2
GO:0007479	leg disc proximal/distal pattern formation	4	3	7	FBgn0086655,FBgn0003205,FBgn0003984,FBgn0003295,FBgn0004635,FBgn0001235,FBgn0267978	1888,1931,3096,439,439,7080,739	1,1,1,-1,-1,-1,-2
GO:0009408	response to heat	2	3	5	FBgn0020278,FBgn0000229,FBgn0000229,FBgn0001222,FBgn0024846	2586,3366,9503,1547,3138	2,1,1,-1,-1
GO:0009880	embryonic pattern specification	4	2	6	FBgn0002552,FBgn0024244,FBgn0023214,FBgn0052133,FBgn0002673,FBgn0003162	201,6507,1547,3124,1491,3467	2,2,-1,-1,-2,-2
GO:0030866	cortical actin cytoskeleton organization	4	3	7	FBgn0020278,FBgn0014020,FBgn0002121,FBgn0010333,FBgn0015790,FBgn0002466,FBgn0015790	2586,3520,3638,439,3340,5492,2425	2,1,1,-1,-1,-1,-2
GO:0040034	regulation of development, heterochronic	3	3	6	FBgn0000546,FBgn0000448,FBgn0000567,FBgn0001078,FBgn0004878,FBgn0001180	1007,1702,6411,2990,7443,1962	1,1,1,-1,-1,-2
GO:0042331	phototaxis	4	3	7	FBgn0067653,FBgn0067657,FBgn0067652,FBgn0067658,FBgn0266674,FBgn0261532,FBgn0086372	430,1931,2585,2363,3340,4431,1842	2,1,1,-1,-1,-1,-2
GO:0042742	defense response to bacterium	4	3	7	FBgn0283531,FBgn0264959,FBgn0039335,FBgn0014011,FBgn0001222,FBgn0013983,FBgn0024846	90,1007,7681,1420,1547,1547,3138	2,1,1,-1,-1,-1,-1
GO:0046777	protein autophosphorylation	3	3	6	FBgn0265998,FBgn0020412,FBgn0023083,FBgn0011817,FBgn0026371,FBgn0283499	430,2611,3011,1420,4430,2425	2,2,2,-1,-1,-2
GO:0051321	meiotic cell cycle	4	3	7	FBgn0015614,FBgn0026431,FBgn0003009,FBgn0004372,FBgn0017577,FBgn0028525,FBgn0011205	1888,3366,7273,6755,7080,1491,2052	1,1,1,-1,-1,-2,-2
GO:0070328	triglyceride homeostasis	4	2	6	FBgn0035632,FBgn0267828,FBgn0011204,FBgn0011204,FBgn0011205,FBgn0283499	3096,3366,439,7566,2052,2425	1,1,-1,-1,-2,-2
GO:0032543	mitochondrial translation	15	8	23	FBgn0026741,FBgn0036774,FBgn0036135,FBgn0031357,FBgn0033907,FBgn0033480,FBgn0033208,FBgn0014023,FBgn0032849,FBgn0034361,FBgn0036990,FBgn0260407,FBgn0034001,FBgn0035374,FBgn0261380,FBgn0035272,FBgn0032720,FBgn0050481,FBgn0037526,FBgn0036990,FBgn0036462,FBgn0034579,FBgn0035534	754,2608,2611,3133,7875,1702,1888,1931,167,1547,3127,3138,3518,6755,7080,9693,420,442,1842,2052,3126,3467,3686	2,2,2,2,2,1,1,1,-1,-1,-1,-1,-1,-1,-1,-1,-2,-2,-2,-2,-2,-2,-2
GO:0030718	germ-line stem cell population maintenance	10	8	18	FBgn0003317,FBgn0262527,FBgn0003716,FBgn0262451,FBgn0260936,FBgn0016917,FBgn0265778,FBgn0002932,FBgn0004636,FBgn0266420,FBgn0015790,FBgn0002643,FBgn0004872,FBgn0002643,FBgn0001086,FBgn0264491,FBgn0015790,FBgn0003459	3368,756,781,2577,3096,4962,6299,6756,600,1547,3340,6516,9505,442,1491,2425,2425,3126	2,1,1,1,1,1,1,1,-1,-1,-1,-1,-1,-2,-2,-2,-2,-2
GO:0045887	positive regulation of synaptic growth at neuromuscular junction	7	5	12	FBgn0024179,FBgn0266672,FBgn0003317,FBgn0003716,FBgn0015279,FBgn0024277,FBgn0011817,FBgn0261788,FBgn0003520,FBgn0010762,FBgn0010415,FBgn0053094	463,1990,3368,781,4962,439,1420,1420,1547,6471,3467,7413	2,2,2,1,1,-1,-1,-1,-1,-1,-2,-2
GO:0016192	vesicle-mediated transport	11	6	17	FBgn0004242,FBgn0004574,FBgn0266672,FBgn0002566,FBgn0003660,FBgn0015614,FBgn0266671,FBgn0015797,FBgn0015790,FBgn0266674,FBgn0037364,FBgn0015795,FBgn0039132,FBgn0000339,FBgn0011708,FBgn0015790,FBgn0014010	90,463,1990,4959,1702,1888,1547,3079,3340,3340,7443,7675,7675,1491,1491,2425,7144	2,2,2,2,1,1,-1,-1,-1,-1,-1,-1,-1,-2,-2,-2,-2
GO:0000278	mitotic cell cycle	17	13	30	FBgn0260639,FBgn0033210,FBgn0286788,FBgn0003165,FBgn0003886,FBgn0003889,FBgn0003888,FBgn0026431,FBgn0003165,FBgn0260959,FBgn0023167,FBgn0003009,FBgn0039403,FBgn0262743,FBgn0004378,FBgn0003545,FBgn0001108,FBgn0061515,FBgn0000996,FBgn0026371,FBgn0086361,FBgn0001086,FBgn0003884,FBgn0003885,FBgn0003124,FBgn0011205,FBgn0259676,FBgn0001120,FBgn0261797,FBgn0284243	1567,1888,1888,1931,1931,1931,2604,3366,6756,7145,7146,7273,9500,167,439,1547,3124,3124,3518,4430,669,1491,1842,1842,2052,2052,2052,3126,3686,6647	1,1,1,1,1,1,1,1,1,1,1,1,1,-1,-1,-1,-1,-1,-1,-1,-2,-2,-2,-2,-2,-2,-2,-2,-2,-2
GO:0000226	microtubule cytoskeleton organization	9	8	17	FBgn0035437,FBgn0027066,FBgn0260639,FBgn0286784,FBgn0027066,FBgn0003886,FBgn0003889,FBgn0003888,FBgn0261788,FBgn0013733,FBgn0003884,FBgn0003885,FBgn0002736,FBgn0260934,FBgn0000140,FBgn0260934,FBgn0284243	3649,1007,1567,1702,1888,1931,1931,2604,1420,442,1842,1842,3467,3467,3468,6647,6647	2,1,1,1,1,1,1,1,-1,-2,-2,-2,-2,-2,-2,-2,-2
GO:0007623	circadian rhythm	7	3	10	FBgn0003460,FBgn0010379,FBgn0016076,FBgn0023076,FBgn0003429,FBgn0024846,FBgn0000527,FBgn0283468,FBgn0283499,FBgn0003429	3368,756,781,1420,2363,3138,3340,3340,2425,3468	2,1,1,-1,-1,-1,-1,-1,-2,-2
GO:0022416	chaeta development	9	5	14	FBgn0037374,FBgn0004449,FBgn0003117,FBgn0041188,FBgn0000061,FBgn0015790,FBgn0266674,FBgn0015247,FBgn0011666,FBgn0003896,FBgn0010488,FBgn0267337,FBgn0262614,FBgn0015790	1990,4506,756,756,8672,3340,3340,3518,7682,420,442,1842,1962,2425	2,2,1,1,1,-1,-1,-1,-1,-2,-2,-2,-2,-2
GO:0060070	canonical Wnt signaling pathway	2	1	3	FBgn0016797,FBgn0001085,FBgn0000119	6754,3124,442	2,-1,-2
GO:0006260	DNA replication	3	3	6	FBgn0260985,FBgn0025355,FBgn0011703,FBgn0000996,FBgn0259676,FBgn0005655	463,2611,3366,3518,2052,7896	2,2,1,-1,-2,-2
GO:0007614	short-term memory	6	4	10	FBgn0000721,FBgn0041188,FBgn0004101,FBgn0266557,FBgn0261788,FBgn0284421,FBgn0286785,FBgn0004638,FBgn0026401,FBgn0284421	6507,756,2604,3638,1420,3127,3518,442,739,2052	2,1,1,1,-1,-1,-1,-2,-2,-2
GO:0000027	ribosomal large subunit assembly	3	2	5	FBgn0032518,FBgn0033485,FBgn0010770,FBgn0000100,FBgn0000100	9594,1702,3340,23149,9700	2,1,-1,-1,-2
GO:0000916	actomyosin contractile ring contraction	3	2	5	FBgn0266672,FBgn0004373,FBgn0015790,FBgn0015790,FBgn0011692	1990,2577,3340,2425,3686	2,1,-1,-2,-2
GO:0001700	embryonic development via the syncytial blastoderm	3	2	5	FBgn0003486,FBgn0004106,FBgn0022238,FBgn0015371,FBgn0283499	3096,3366,1547,3518,2425	1,1,-1,-1,-2
GO:0006816	calcium ion transport	3	2	5	FBgn0016920,FBgn0028422,FBgn0284421,FBgn0261041,FBgn0284421	781,4962,3127,442,2052	1,1,-1,-2,-2
GO:0007026	negative regulation of microtubule depolymerization	3	2	5	FBgn0015589,FBgn0263239,FBgn0041174,FBgn0250789,FBgn0013733	430,463,190,600,442	2,2,-1,-1,-2
GO:0008090	retrograde axonal transport	2	1	3	FBgn0015754,FBgn0001108,FBgn0261797	3520,3124,3686	1,-1,-2
GO:0008344	adult locomotory behavior	3	2	5	FBgn0002525,FBgn0000715,FBgn0002921,FBgn0027538,FBgn0002921	781,1743,3340,7876,7413	1,1,-1,-1,-2
GO:0016081	synaptic vesicle docking	3	2	5	FBgn0266672,FBgn0003660,FBgn0266671,FBgn0266674,FBgn0011708	1990,1702,1547,3340,1491	2,1,-1,-1,-2
GO:0016485	protein processing	3	2	5	FBgn0031458,FBgn0004509,FBgn0284421,FBgn0033438,FBgn0284421	90,7681,3127,9410,2052	2,1,-1,-1,-2
GO:0016573	histone acetylation	3	1	4	FBgn0040075,FBgn0053554,FBgn0020306,FBgn0002775	6754,739,3467,6867	2,-2,-2,-2
GO:0032436	positive regulation of proteasomal ubiquitin-dependent protein catabolic process	3	1	4	FBgn0286784,FBgn0028978,FBgn0283468,FBgn0028978	1702,3127,3340,2052	1,-1,-1,-2
GO:0033674	positive regulation of kinase activity	3	2	5	FBgn0032006,FBgn0003733,FBgn0285896,FBgn0010389,FBgn0283499	179,1888,3124,4431,2425	1,1,-1,-1,-2
GO:0035075	response to ecdysone	3	2	5	FBgn0000568,FBgn0000546,FBgn0000139,FBgn0001078,FBgn0013263	2608,1007,2363,2990,3126	2,1,-1,-1,-2
GO:0035202	tracheal pit formation in open tracheal system	3	2	5	FBgn0262139,FBgn0014020,FBgn0004635,FBgn0285896,FBgn0033438	2577,3520,439,3124,9410	1,1,-1,-1,-1
GO:0035331	negative regulation of hippo signaling	3	1	4	FBgn0035437,FBgn0284247,FBgn0260934,FBgn0260934	3649,3084,3467,6647	2,-1,-2,-2
GO:0045176	apical protein localization	2	2	4	FBgn0004921,FBgn0002121,FBgn0259685,FBgn0261854	201,3638,2363,3518	2,1,-1,-1
GO:0045214	sarcomere organization	3	2	5	FBgn0260442,FBgn0015614,FBgn0000114,FBgn0032683,FBgn0264491	2608,1888,3079,420,2425	2,1,-1,-2,-2
GO:0048665	neuron fate specification	3	2	5	FBgn0016797,FBgn0261963,FBgn0001085,FBgn0000180,FBgn0003896	6754,781,3124,8469,420	2,1,-1,-1,-2
GO:0051299	centrosome separation	3	2	5	FBgn0001308,FBgn0015754,FBgn0004378,FBgn0001108,FBgn0011020	3520,3520,439,3124,1842	1,1,-1,-1,-2
GO:0060438	trachea development	3	2	5	FBgn0003205,FBgn0278604,FBgn0041174,FBgn0259685,FBgn0285896	1931,1931,190,2363,3124	1,1,-1,-1,-1
GO:0071711	basement membrane organization	3	2	5	FBgn0262125,FBgn0002526,FBgn0016075,FBgn0033438,FBgn0262126	1931,3096,167,9410,7144	1,1,-1,-1,-2
GO:1902669	positive regulation of axon guidance	3	2	5	FBgn0003090,FBgn0283472,FBgn0010333,FBgn0001085,FBgn0015838	1888,3096,439,3124,4966	1,1,-1,-1,-2
GO:0006886	intracellular protein transport	13	9	22	FBgn0031450,FBgn0024273,FBgn0035473,FBgn0036141,FBgn0069242,FBgn0262125,FBgn0061492,FBgn0015754,FBgn0261983,FBgn0015797,FBgn0001108,FBgn0015790,FBgn0037364,FBgn0015795,FBgn0039132,FBgn0011708,FBgn0250791,FBgn0038947,FBgn0015790,FBgn0261797,FBgn0014010,FBgn0262126	90,430,463,2611,1931,1931,3096,3520,5869,3079,3124,3340,7443,7675,7675,1491,2052,2425,2425,3686,7144,7144	2,2,2,2,1,1,1,1,1,-1,-1,-1,-1,-1,-1,-2,-2,-2,-2,-2,-2,-2
GO:0001745	compound eye morphogenesis	16	9	25	FBgn0036141,FBgn0003317,FBgn0003460,FBgn0014388,FBgn0004449,FBgn0002525,FBgn0003716,FBgn0001316,FBgn0014020,FBgn0003396,FBgn0003295,FBgn0259685,FBgn0015797,FBgn0015905,FBgn0001085,FBgn0285896,FBgn0015790,FBgn0026179,FBgn0000625,FBgn0000119,FBgn0260799,FBgn0262614,FBgn0250791,FBgn0259676,FBgn0015790	2611,3368,3368,3649,4506,781,781,2577,3520,190,439,2363,3079,3084,3124,3124,3340,4429,5492,442,739,1962,2052,2052,2425	2,2,2,2,2,1,1,1,1,-1,-1,-1,-1,-1,-1,-1,-1,-1,-1,-2,-2,-2,-2,-2,-2
GO:0016203	muscle attachment	8	5	13	FBgn0024273,FBgn0260442,FBgn0262125,FBgn0014020,FBgn0264442,FBgn0010333,FBgn0014011,FBgn0028427,FBgn0032683,FBgn0013733,FBgn0264491,FBgn0284243,FBgn0262126	430,2608,1931,3520,5869,439,1420,4429,420,442,2425,6647,7144	2,2,1,1,1,-1,-1,-1,-2,-2,-2,-2,-2
GO:0007419	ventral cord development	16	11	27	FBgn0024179,FBgn0020278,FBgn0086895,FBgn0032006,FBgn0260642,FBgn0033159,FBgn0003334,FBgn0001983,FBgn0002932,FBgn0033688,FBgn0003330,FBgn0010333,FBgn0003044,FBgn0085424,FBgn0003042,FBgn0010389,FBgn0002466,FBgn0004878,FBgn0033438,FBgn0005624,FBgn0028991,FBgn0000492,FBgn0267978,FBgn0001180,FBgn0004110,FBgn0011766,FBgn0004364	463,2586,7875,179,1884,1888,1931,3588,6756,7146,9529,439,1547,3079,4430,4431,5492,7443,9410,442,442,669,739,1962,2425,2425,6647	2,2,2,1,1,1,1,1,1,1,1,-1,-1,-1,-1,-1,-1,-1,-1,-2,-2,-2,-2,-2,-2,-2,-2
GO:0006955	immune response	4	3	7	FBgn0043576,FBgn0261560,FBgn0039335,FBgn0013983,FBgn0024846,FBgn0260632,FBgn0004364	201,6507,7681,1547,3138,420,6647	2,2,1,-1,-1,-2,-2
GO:0030723	ovarian fusome organization	5	3	8	FBgn0003502,FBgn0003502,FBgn0015754,FBgn0015790,FBgn0001301,FBgn0015790,FBgn0000140,FBgn0261797	8836,179,3520,3340,420,2425,3468,3686	2,1,1,-1,-2,-2,-2,-2
GO:0045727	positive regulation of translation	3	3	6	FBgn0003165,FBgn0015279,FBgn0003165,FBgn0027835,FBgn0265297,FBgn0283442	1931,4962,6756,1547,1547,3138	1,1,1,-1,-1,-1
GO:0072659	protein localization to plasma membrane	5	3	8	FBgn0086784,FBgn0086784,FBgn0262125,FBgn0266671,FBgn0266674,FBgn0261854,FBgn0038947,FBgn0262126	201,198,1931,1547,3340,3518,2425,7144	2,1,1,-1,-1,-1,-2,-2
GO:0006412	translation	25	14	39	FBgn0015521,FBgn0026741,FBgn0026250,FBgn0260779,FBgn0033902,FBgn0033907,FBgn0032518,FBgn0033480,FBgn0033485,FBgn0011904,FBgn0011919,FBgn0033208,FBgn0003942,FBgn0034822,FBgn0032849,FBgn0032987,FBgn0034361,FBgn0066084,FBgn0285950,FBgn0020443,FBgn0036990,FBgn0260407,FBgn0034001,FBgn0004867,FBgn0035374,FBgn0261380,FBgn0033912,FBgn0032720,FBgn0040007,FBgn0011998,FBgn0011999,FBgn0012000,FBgn0012001,FBg…	90,754,3011,3011,7875,7875,9594,1702,1702,1884,1884,1888,3366,7273,167,167,1547,2471,2471,3079,3127,3138,3518,6478,6755,7080,9496,420,739,1842,1842,1842,1842,2052,3468,3686,7413,7413,7896	2,2,2,2,2,2,2,1,1,1,1,1,1,1,-1,-1,-1,-1,-1,-1,-1,-1,-1,-1,-1,-1,-1,-2,-2,-2,-2,-2,-2,-2,-2,-2,-2,-2,-2
GO:0006897	endocytosis	9	8	17	FBgn0031450,FBgn0024273,FBgn0260442,FBgn0000097,FBgn0002566,FBgn0261064,FBgn0014020,FBgn0086676,FBgn0041342,FBgn0028582,FBgn0015790,FBgn0041342,FBgn0015795,FBgn0086372,FBgn0015790,FBgn0010105,FBgn0014010	90,430,2608,3133,4959,179,3520,3520,439,1420,3340,7566,7675,1842,2425,3126,7144	2,2,2,2,2,1,1,1,-1,-1,-1,-1,-1,-2,-2,-2,-2
GO:0000915	actomyosin contractile ring assembly	5	3	8	FBgn0000308,FBgn0261385,FBgn0083062,FBgn0011202,FBgn0003041,FBgn0002466,FBgn0003124,FBgn0011692	781,1888,2585,167,1420,5492,2052,3686	1,1,1,-1,-1,-1,-2,-2
GO:0006887	exocytosis	6	4	10	FBgn0004574,FBgn0027356,FBgn0037374,FBgn0266672,FBgn0266671,FBgn0015797,FBgn0015790,FBgn0266674,FBgn0011708,FBgn0015790	463,754,1990,1990,1547,3079,3340,3340,1491,2425	2,2,2,2,-1,-1,-1,-1,-2,-2
GO:0030717	oocyte karyosome formation	7	4	11	FBgn0003502,FBgn0003502,FBgn0003483,FBgn0000308,FBgn0086251,FBgn0002899,FBgn0021761,FBgn0261266,FBgn0283442,FBgn0033921,FBgn0001301	8836,179,756,781,167,1420,3079,3079,3138,7876,420	2,1,1,1,-1,-1,-1,-1,-1,-1,-2
GO:0048675	axon extension	7	4	11	FBgn0035437,FBgn0016797,FBgn0000229,FBgn0000229,FBgn0010333,FBgn0024277,FBgn0261788,FBgn0001085,FBgn0001108,FBgn0015609,FBgn0014010	3649,6754,3366,9503,439,439,1420,3124,3124,420,7144	2,2,1,1,-1,-1,-1,-1,-1,-2,-2
GO:0051726	regulation of cell cycle	6	5	11	FBgn0031450,FBgn0041147,FBgn0260639,FBgn0001291,FBgn0002121,FBgn0040232,FBgn0028978,FBgn0004372,FBgn0028978,FBgn0011766,FBgn0001120	90,3649,1567,1702,3638,3079,3127,6755,2052,2425,3126	2,2,1,1,1,-1,-1,-1,-2,-2,-2
GO:0045893	positive regulation of transcription, DNA-templated	13	8	21	FBgn0024244,FBgn0002783,FBgn0003117,FBgn0003507,FBgn0262527,FBgn0000546,FBgn0042085,FBgn0267821,FBgn0000251,FBgn0023076,FBgn0001222,FBgn0022238,FBgn0000411,FBgn0261885,FBgn0033748,FBgn0026401,FBgn0001180,FBgn0004110,FBgn0011766,FBgn0004396,FBgn0013263	6507,756,756,756,756,1007,1888,3366,167,1420,1547,1547,3124,4431,442,739,1962,2425,2425,3126,3126	2,1,1,1,1,1,1,1,-1,-1,-1,-1,-1,-1,-2,-2,-2,-2,-2,-2,-2
GO:0008543	fibroblast growth factor receptor signaling pathway	4	3	7	FBgn0000097,FBgn0003205,FBgn0020251,FBgn0285896,FBgn0010389,FBgn0004638,FBgn0261445	3133,1931,3096,3124,4431,442,6867	2,1,1,-1,-1,-2,-2
GO:0007427	epithelial cell migration, open tracheal system	7	4	11	FBgn0010379,FBgn0286071,FBgn0003205,FBgn0020251,FBgn0041174,FBgn0003295,FBgn0285896,FBgn0003499,FBgn0004638,FBgn0010415,FBgn0261445	756,756,1931,3096,190,439,3124,4431,442,3467,6867	1,1,1,1,-1,-1,-1,-1,-2,-2,-2
GO:0008360	regulation of cell shape	8	4	12	FBgn0024273,FBgn0262125,FBgn0014020,FBgn0002121,FBgn0010333,FBgn0003041,FBgn0014011,FBgn0011785,FBgn0261458,FBgn0010389,FBgn0023172,FBgn0262126	430,1931,3520,3638,439,1420,1420,2363,3084,4431,7445,7144	2,1,1,1,-1,-1,-1,-1,-1,-1,-1,-2
GO:0010628	positive regulation of gene expression	7	4	11	FBgn0011701,FBgn0000097,FBgn0000229,FBgn0000229,FBgn0004635,FBgn0000139,FBgn0026401,FBgn0267978,FBgn0286204,FBgn0011766,FBgn0002736	3011,3133,3366,9503,439,2363,739,739,1962,2425,3467	2,2,1,1,-1,-1,-2,-2,-2,-2,-2
GO:0007431	salivary gland development	5	2	7	FBgn0278604,FBgn0262139,FBgn0001168,FBgn0286785,FBgn0010389,FBgn0001180,FBgn0004396	1931,2577,3024,3518,4431,1962,3126	1,1,-1,-1,-1,-2,-2
GO:0016199	axon midline choice point recognition	4	2	6	FBgn0011592,FBgn0250753,FBgn0010333,FBgn0250789,FBgn0013733,FBgn0010105	754,8103,439,600,442,3126	2,2,-1,-1,-2,-2
GO:0046664	dorsal closure, amnioserosa morphology change	5	3	8	FBgn0003716,FBgn0003205,FBgn0014020,FBgn0010333,FBgn0259685,FBgn0015790,FBgn0015790,FBgn0014010	781,1931,3520,439,2363,3340,2425,7144	1,1,1,-1,-1,-1,-2,-2
GO:0003007	heart morphogenesis	4	2	6	FBgn0000606,FBgn0000606,FBgn0000261,FBgn0024846,FBgn0002643,FBgn0002643	1702,1743,2990,3138,6516,442	1,1,-1,-1,-1,-2
GO:0006633	fatty acid biosynthetic process	3	2	5	FBgn0263120,FBgn0267828,FBgn0011361,FBgn0000527,FBgn0020236	201,3366,439,3340,3518	2,1,-1,-1,-1
GO:0007266	Rho protein signal transduction	3	2	5	FBgn0000384,FBgn0014020,FBgn0010333,FBgn0014011,FBgn0086356	4959,3520,439,1420,442	2,1,-1,-1,-2
GO:0007307	eggshell chorion gene amplification	4	2	6	FBgn0033081,FBgn0286788,FBgn0000996,FBgn0086695,FBgn0011766,FBgn0005655	1888,1888,3518,4787,2425,7896	1,1,-1,-1,-2,-2
GO:0008285	negative regulation of cell population proliferation	4	2	6	FBgn0039632,FBgn0002525,FBgn0028577,FBgn0283468,FBgn0028577,FBgn0014010	430,781,439,3340,7566,7144	2,1,-1,-1,-1,-2
GO:0008363	larval chitin-based cuticle development	4	2	6	FBgn0001321,FBgn0262125,FBgn0011509,FBgn0038947,FBgn0004396,FBgn0003162	1931,1931,3024,2425,3126,3467	1,1,-1,-2,-2,-2
GO:0030100	regulation of endocytosis	3	2	5	FBgn0261064,FBgn0262527,FBgn0000183,FBgn0014010,FBgn0053094	179,756,420,7144,7413	1,1,-2,-2,-2
GO:0032456	endocytic recycling	4	2	6	FBgn0031450,FBgn0014020,FBgn0266671,FBgn0015790,FBgn0266674,FBgn0015790	90,3520,1547,3340,3340,2425	2,1,-1,-1,-1,-2
GO:0034205	amyloid-beta formation	2	1	3	FBgn0031458,FBgn0284421,FBgn0284421	90,3127,2052	2,-1,-2
GO:0035151	regulation of tube size, open tracheal system	4	2	6	FBgn0001321,FBgn0010894,FBgn0250785,FBgn0015777,FBgn0001987,FBgn0262126	1931,3096,167,6374,1491,7144	1,1,-1,-1,-2,-2
GO:0036099	female germ-line stem cell population maintenance	4	2	6	FBgn0283472,FBgn0015279,FBgn0000114,FBgn0262739,FBgn0283499,FBgn0003459	3096,4962,3079,442,2425,3126	1,1,-1,-2,-2,-2
GO:0043486	histone exchange	2	2	4	FBgn0040075,FBgn0250786,FBgn0053554,FBgn0020306	6754,1567,739,3467	2,1,-2,-2
GO:0048137	spermatocyte division	4	2	6	FBgn0002525,FBgn0004373,FBgn0013563,FBgn0015790,FBgn0035233,FBgn0015790	781,2577,3124,3340,7566,2425	1,1,-1,-1,-1,-2
GO:0000076	DNA replication checkpoint	1	1	2	FBgn0260985,FBgn0000996	463,3518	2,-1
GO:0000335	negative regulation of transposition, DNA-mediated	2	1	3	FBgn0003483,FBgn0004872,FBgn0002736	756,9505,3467	1,-1,-2
GO:0001558	regulation of cell growth	2	1	3	FBgn0261560,FBgn0028577,FBgn0028577	6507,439,7566	2,-1,-1
GO:0001578	microtubule bundle formation	2	1	3	FBgn0024273,FBgn0004378,FBgn0013733	430,439,442	2,-1,-2
GO:0003400	regulation of COPII vesicle coating	1	1	2	FBgn0262125,FBgn0038947	1931,2425	1,-2
GO:0006099	tricarboxylic acid cycle	1	1	2	FBgn0262782,FBgn0010100	3366,167	1,-1
GO:0006963	positive regulation of antibacterial peptide biosynthetic process	2	1	3	FBgn0003117,FBgn0013983,FBgn0052133	756,1547,3124	1,-1,-1
GO:0007064	mitotic sister chromatid cohesion	1	1	2	FBgn0278604,FBgn0026401	1931,739	1,-2
GO:0007312	oocyte nucleus migration involved in oocyte dorsal/ventral axis specification	2	1	3	FBgn0015754,FBgn0000183,FBgn0261797	3520,420,3686	1,-2,-2
GO:0007418	ventral midline development	2	1	3	FBgn0086655,FBgn0002643,FBgn0002643	1888,6516,442	1,-1,-2
GO:0007438	oenocyte development	2	1	3	FBgn0005672,FBgn0004635,FBgn0264491	567,439,2425	2,-1,-2
GO:0007469	antennal development	2	1	3	FBgn0000317,FBgn0000625,FBgn0003513	3588,5492,1920	1,-1,-2
GO:0007510	cardioblast cell fate determination	2	1	3	FBgn0003117,FBgn0033859,FBgn0004110	756,442,2425	1,-2,-2
GO:0007591	molting cycle, chitin-based cuticle	2	1	3	FBgn0000568,FBgn0000370,FBgn0261238	2608,167,1842	2,-1,-2
GO:0008219	cell death	2	1	3	FBgn0000567,FBgn0034314,FBgn0001078	6411,1547,2990	1,-1,-1
GO:0008593	regulation of Notch signaling pathway	2	1	3	FBgn0002121,FBgn0284421,FBgn0284421	3638,3127,2052	1,-1,-2
GO:0009617	response to bacterium	2	1	3	FBgn0261560,FBgn0013983,FBgn0024846	6507,1547,3138	2,-1,-1
GO:0009755	hormone-mediated signaling pathway	2	1	3	FBgn0000568,FBgn0001078,FBgn0003255	2608,2990,3138	2,-1,-1
GO:0009994	oocyte differentiation	2	1	3	FBgn0041188,FBgn0260934,FBgn0260934	756,3467,6647	1,-2,-2
GO:0016063	rhodopsin biosynthetic process	2	1	3	FBgn0031990,FBgn0002939,FBgn0015622	179,420,669	1,-2,-2
GO:0016080	synaptic vesicle targeting	2	1	3	FBgn0266672,FBgn0266671,FBgn0266674	1990,1547,3340	2,-1,-1
GO:0016246	RNA interference	2	1	3	FBgn0003483,FBgn0004872,FBgn0262739	756,9505,442	1,-1,-2
GO:0017085	response to insecticide	2	1	3	FBgn0004512,FBgn0000036,FBgn0010241	754,2363,7876	2,-1,-1
GO:0022409	positive regulation of cell-cell adhesion	2	1	3	FBgn0262125,FBgn0004636,FBgn0262126	1931,600,7144	1,-1,-2
GO:0030011	maintenance of cell polarity	2	1	3	FBgn0262125,FBgn0261854,FBgn0262126	1931,3518,7144	1,-1,-2
GO:0030198	extracellular matrix organization	2	1	3	FBgn0286071,FBgn0016075,FBgn0033438	756,167,9410	1,-1,-1
GO:0030239	myofibril assembly	2	1	3	FBgn0014020,FBgn0003149,FBgn0032683	3520,3024,420	1,-1,-2
GO:0030261	chromosome condensation	2	1	3	FBgn0002989,FBgn0027835,FBgn0017577	1567,1547,7080	1,-1,-1
GO:0030865	cortical cytoskeleton organization	2	1	3	FBgn0261385,FBgn0010333,FBgn0014011	1888,439,1420	1,-1,-1
GO:0031047	gene silencing by RNA	2	1	3	FBgn0262448,FBgn0261266,FBgn0004872	430,3079,9505	2,-1,-1
GO:0034332	adherens junction organization	2	1	3	FBgn0264959,FBgn0259685,FBgn0261854	1007,2363,3518	1,-1,-1
GO:0034613	cellular protein localization	2	1	3	FBgn0014020,FBgn0086356,FBgn0003124	3520,442,2052	1,-2,-2
GO:0035001	dorsal trunk growth, open tracheal system	2	1	3	FBgn0002526,FBgn0250785,FBgn0286785	3096,167,3518	1,-1,-1
GO:0035051	cardiocyte differentiation	1	1	2	FBgn0003117,FBgn0004110	756,2425	1,-2
GO:0035073	pupariation	2	1	3	FBgn0000546,FBgn0000370,FBgn0001078	1007,167,2990	1,-1,-1
GO:0035088	establishment or maintenance of apical/basal cell polarity	2	1	3	FBgn0003205,FBgn0259685,FBgn0014010	1931,2363,7144	1,-1,-2
GO:0035215	genital disc development	2	1	3	FBgn0003716,FBgn0000251,FBgn0285896	781,167,3124	1,-1,-1
GO:0035239	tube morphogenesis	2	1	3	FBgn0001316,FBgn0259685,FBgn0001168	2577,2363,3024	1,-1,-1
GO:0035262	gonad morphogenesis	2	1	3	FBgn0002525,FBgn0000578,FBgn0024236	781,1547,3024	1,-1,-1
GO:0035320	imaginal disc-derived wing hair site selection	2	1	3	FBgn0086698,FBgn0010333,FBgn0001085	3133,439,3124	2,-1,-1
GO:0042440	pigment metabolic process	2	1	3	FBgn0003117,FBgn0000527,FBgn0003499	756,3340,4431	1,-1,-1
GO:0042493	response to drug	2	1	3	FBgn0001291,FBgn0003429,FBgn0003429	1702,2363,3468	1,-1,-2
GO:0043433	negative regulation of DNA-binding transcription factor activity	2	1	3	FBgn0000352,FBgn0023214,FBgn0003896	1888,1547,420	1,-1,-2
GO:0045313	rhabdomere membrane biogenesis	2	1	3	FBgn0027356,FBgn0266671,FBgn0265174	754,1547,7445	2,-1,-1
GO:0045926	negative regulation of growth	2	1	3	FBgn0003334,FBgn0028577,FBgn0028577	1931,439,7566	1,-1,-1
GO:0045995	regulation of embryonic development	2	1	3	FBgn0002526,FBgn0266757,FBgn0264491	3096,3024,2425	1,-1,-2
GO:0046011	regulation of oskar mRNA translation	2	1	3	FBgn0038826,FBgn0003520,FBgn0283442	4962,1547,3138	1,-1,-1
GO:0046580	negative regulation of Ras protein signal transduction	1	1	2	FBgn0014388,FBgn0086361	3649,669	2,-2
GO:0048081	positive regulation of cuticle pigmentation	2	1	3	FBgn0262125,FBgn0038947,FBgn0262126	1931,2425,7144	1,-2,-2
GO:0048598	embryonic morphogenesis	2	1	3	FBgn0286781,FBgn0085408,FBgn0000492	3638,7876,669	1,-1,-2
GO:0051085	chaperone cofactor-dependent protein refolding	2	1	3	FBgn0261274,FBgn0001220,FBgn0001220	463,7876,9496	2,-1,-1
GO:0051383	kinetochore organization	2	1	3	FBgn0015754,FBgn0001108,FBgn0000140	3520,3124,3468	1,-1,-2
GO:0051489	regulation of filopodium assembly	2	1	3	FBgn0014020,FBgn0011202,FBgn0000578	3520,167,1547	1,-1,-1
GO:0061320	pericardial nephrocyte differentiation	2	1	3	FBgn0003117,FBgn0010389,FBgn0004110	756,4431,2425	1,-1,-2
GO:0061331	epithelial cell proliferation involved in Malpighian tubule morphogenesis	2	1	3	FBgn0005672,FBgn0004635,FBgn0003310	567,439,3084	2,-1,-1
GO:0061883	clathrin-dependent endocytosis involved in vitellogenesis	2	1	3	FBgn0015754,FBgn0015795,FBgn0014010	3520,7675,7144	1,-1,-2
GO:0072583	clathrin-dependent endocytosis	2	1	3	FBgn0024273,FBgn0028582,FBgn0086372	430,1420,1842	2,-1,-2
GO:0090251	protein localization involved in establishment of planar polarity	2	1	3	FBgn0014020,FBgn0284247,FBgn0085408	3520,3084,7876	1,-1,-1
GO:2000736	regulation of stem cell differentiation	2	1	3	FBgn0003984,FBgn0086356,FBgn0266916	3096,442,1962	1,-2,-2
GO:0048190	wing disc dorsal/ventral pattern formation	11	6	17	FBgn0041111,FBgn0262448,FBgn0003557,FBgn0041111,FBgn0005322,FBgn0001169,FBgn0003396,FBgn0011817,FBgn0285917,FBgn0259685,FBgn0261458,FBgn0284421,FBgn0261885,FBgn0015795,FBgn0267978,FBgn0284421,FBgn0026409	90,430,3133,1567,3366,4962,190,1420,1547,2363,3084,3127,4431,7675,739,2052,3126	2,2,2,1,1,1,-1,-1,-1,-1,-1,-1,-1,-1,-2,-2,-2
GO:0006342	chromatin silencing	8	4	12	FBgn0040075,FBgn0003483,FBgn0002525,FBgn0003330,FBgn0022238,FBgn0264495,FBgn0000588,FBgn0004872,FBgn0005624,FBgn0262739,FBgn0265623,FBgn0002775	6754,756,781,9529,1547,2393,3079,9505,442,442,442,6867	2,1,1,1,-1,-1,-1,-1,-2,-2,-2,-2
GO:0030036	actin cytoskeleton organization	8	5	13	FBgn0003502,FBgn0003502,FBgn0004133,FBgn0014020,FBgn0002121,FBgn0010333,FBgn0024277,FBgn0014011,FBgn0000578,FBgn0026179,FBgn0085408,FBgn0001301,FBgn0013733	8836,179,1888,3520,3638,439,439,1420,1547,4429,7876,420,442	2,1,1,1,1,-1,-1,-1,-1,-1,-1,-2,-2
GO:0007349	cellularization	9	4	13	FBgn0003502,FBgn0003502,FBgn0261385,FBgn0014020,FBgn0011202,FBgn0042134,FBgn0001108,FBgn0015790,FBgn0023172,FBgn0001301,FBgn0015790,FBgn0261797,FBgn0014010	8836,179,1888,3520,167,2990,3124,3340,7445,420,2425,3686,7144	2,1,1,1,-1,-1,-1,-1,-1,-2,-2,-2,-2
GO:0008298	intracellular mRNA localization	6	3	9	FBgn0003483,FBgn0002989,FBgn0015754,FBgn0002899,FBgn0003520,FBgn0283442,FBgn0000183,FBgn0003891,FBgn0261797	756,1567,3520,1420,1547,3138,420,3467,3686	1,1,1,-1,-1,-1,-2,-2,-2
GO:0007315	pole plasm assembly	5	3	8	FBgn0005695,FBgn0003483,FBgn0001308,FBgn0003520,FBgn0283442,FBgn0003721,FBgn0002736,FBgn0003891	201,756,3520,1547,3138,383,3467,3467	2,1,1,-1,-1,-2,-2,-2
GO:0035011	melanotic encapsulation of foreign target	7	3	10	FBgn0027066,FBgn0027066,FBgn0002526,FBgn0011202,FBgn0010333,FBgn0014011,FBgn0001108,FBgn0261854,FBgn0028990,FBgn0261797	1007,1888,3096,167,439,1420,3124,3518,6374,3686	1,1,1,-1,-1,-1,-1,-1,-1,-2
GO:0035159	regulation of tube length, open tracheal system	7	3	10	FBgn0024248,FBgn0014020,FBgn0024248,FBgn0250785,FBgn0000658,FBgn0284247,FBgn0001085,FBgn0002921,FBgn0015777,FBgn0002921	3366,3520,9503,167,1547,3084,3124,3340,6374,7413	1,1,1,-1,-1,-1,-1,-1,-1,-2
GO:0002181	cytoplasmic translation	15	8	23	FBgn0015521,FBgn0032518,FBgn0033485,FBgn0261599,FBgn0003942,FBgn0034822,FBgn0034837,FBgn0027494,FBgn0032987,FBgn0066084,FBgn0285950,FBgn0032404,FBgn0004867,FBgn0033912,FBgn0000100,FBgn0261597,FBgn0040007,FBgn0016726,FBgn0039300,FBgn0019936,FBgn0038834,FBgn0010411,FBgn0000100	90,9594,1702,1931,3366,7273,7273,9529,167,2471,2471,3079,6478,9496,23149,420,739,3467,3468,7413,7413,7896,9700	2,2,1,1,1,1,1,1,-1,-1,-1,-1,-1,-1,-1,-2,-2,-2,-2,-2,-2,-2,-2
GO:0006325	chromatin organization	9	4	13	FBgn0020412,FBgn0086895,FBgn0033210,FBgn0023097,FBgn0003044,FBgn0261119,FBgn0002466,FBgn0004372,FBgn0015396,FBgn0037831,FBgn0003459,FBgn0013263,FBgn0020306	2611,7875,1888,4962,1547,1547,5492,6755,7080,7080,3126,3126,3467	2,2,1,1,-1,-1,-1,-1,-1,-1,-2,-2,-2
GO:0001738	morphogenesis of a polarized epithelium	5	2	7	FBgn0003090,FBgn0002121,FBgn0024510,FBgn0001085,FBgn0261854,FBgn0037364,FBgn0015838	1888,3638,600,3124,3518,7443,4966	1,1,-1,-1,-1,-1,-2
GO:0006457	protein folding	5	2	7	FBgn0004907,FBgn0004132,FBgn0001220,FBgn0001220,FBgn0011573,FBgn0015622,FBgn0286818	1702,1888,7876,9496,9693,669,3126	1,1,-1,-1,-1,-2,-2
GO:0006470	protein dephosphorylation	3	2	5	FBgn0003525,FBgn0015614,FBgn0035228,FBgn0086361,FBgn0002673	430,1888,7566,669,1491	2,1,-1,-2,-2
GO:0007220	Notch receptor processing	3	2	5	FBgn0031458,FBgn0002566,FBgn0284421,FBgn0284421,FBgn0014010	90,4959,3127,2052,7144	2,2,-1,-2,-2
GO:0009306	protein secretion	5	2	7	FBgn0265998,FBgn0033902,FBgn0011202,FBgn0004378,FBgn0011708,FBgn0038947,FBgn0262126	430,7875,167,439,1491,2425,7144	2,2,-1,-1,-2,-2,-2
GO:0016458	gene silencing	4	1	5	FBgn0003334,FBgn0022238,FBgn0000588,FBgn0003042,FBgn0020306	1931,1547,3079,4430,3467	1,-1,-1,-1,-2
GO:0001736	establishment of planar polarity	6	4	10	FBgn0001291,FBgn0003090,FBgn0000229,FBgn0000229,FBgn0011817,FBgn0000658,FBgn0284247,FBgn0001085,FBgn0001259,FBgn0015838	1702,1888,3366,9503,1420,1547,3084,3124,2052,4966	1,1,1,1,-1,-1,-1,-1,-2,-2
GO:0001737	establishment of imaginal disc-derived wing hair orientation	6	2	8	FBgn0261064,FBgn0003090,FBgn0000658,FBgn0284247,FBgn0001085,FBgn0001259,FBgn0260934,FBgn0260934	179,1888,1547,3084,3124,2052,3467,6647	1,1,-1,-1,-1,-2,-2,-2
GO:0007052	mitotic spindle organization	8	3	11	FBgn0027066,FBgn0260639,FBgn0027066,FBgn0086251,FBgn0004378,FBgn0003545,FBgn0013765,FBgn0000140,FBgn0011692,FBgn0261797,FBgn0005655	1007,1567,1888,167,439,1547,442,3468,3686,3686,7896	1,1,1,-1,-1,-1,-2,-2,-2,-2,-2
GO:0016318	ommatidial rotation	6	3	9	FBgn0005672,FBgn0014388,FBgn0003205,FBgn0011817,FBgn0003310,FBgn0284247,FBgn0001085,FBgn0015609,FBgn0015838	567,3649,1931,1420,3084,3084,3124,420,4966	2,2,1,-1,-1,-1,-1,-2,-2
GO:0007015	actin filament organization	10	3	13	FBgn0000308,FBgn0014020,FBgn0000317,FBgn0011202,FBgn0010333,FBgn0014011,FBgn0000578,FBgn0021761,FBgn0261458,FBgn0023172,FBgn0085408,FBgn0003721,FBgn0003187	781,3520,3588,167,439,1420,1547,3079,3084,7445,7876,383,420	1,1,1,-1,-1,-1,-1,-1,-1,-1,-1,-2,-2
GO:0055085	transmembrane transport	12	4	16	FBgn0004512,FBgn0270928,FBgn0086676,FBgn0010549,FBgn0264574,FBgn0003429,FBgn0010497,FBgn0028468,FBgn0010241,FBgn0263397,FBgn0000180,FBgn0260964,FBgn0003429,FBgn0034490,FBgn0034493,FBgn0034494	754,3011,3520,3591,439,2363,3079,3340,7876,7876,8469,442,3468,7896,7896,7896	2,2,1,1,-1,-1,-1,-1,-1,-1,-1,-2,-2,-2,-2,-2
GO:0007099	centriole replication	4	2	6	FBgn0003525,FBgn0033897,FBgn0026371,FBgn0013765,FBgn0011020,FBgn0263832	430,7875,4430,442,1842,3686	2,2,-1,-2,-2,-2
GO:0007398	ectoderm development	6	2	8	FBgn0003117,FBgn0002932,FBgn0003396,FBgn0003499,FBgn0002643,FBgn0000180,FBgn0002643,FBgn0000492	756,6756,190,4431,6516,8469,442,669	1,1,-1,-1,-1,-1,-2,-2
GO:0009611	response to wounding	6	2	8	FBgn0283531,FBgn0014020,FBgn0010333,FBgn0003041,FBgn0283437,FBgn0028990,FBgn0023172,FBgn0086356	90,3520,439,1420,1547,6374,7445,442	2,1,-1,-1,-1,-1,-1,-2
GO:0021782	glial cell development	6	2	8	FBgn0011701,FBgn0014388,FBgn0013563,FBgn0000996,FBgn0010389,FBgn0004878,FBgn0000492,FBgn0010415	3011,3649,3124,3518,4431,7443,669,3467	2,2,-1,-1,-1,-1,-2,-2
GO:0051491	positive regulation of filopodium assembly	5	2	7	FBgn0250753,FBgn0000308,FBgn0010333,FBgn0000578,FBgn0261854,FBgn0032683,FBgn0013733	8103,781,439,1547,3518,420,442	2,1,-1,-1,-1,-2,-2
GO:0001555	oocyte growth	3	1	4	FBgn0037374,FBgn0021761,FBgn0034005,FBgn0286785	1990,3079,3518,3518	2,-1,-1,-1
GO:0001751	compound eye photoreceptor cell differentiation	3	1	4	FBgn0000097,FBgn0259176,FBgn0003310,FBgn0001108	3133,3079,3084,3124	2,-1,-1,-1
GO:0003383	apical constriction	3	1	4	FBgn0024273,FBgn0011202,FBgn0259685,FBgn0085408	430,167,2363,7876	2,-1,-1,-1
GO:0006415	translational termination	2	1	3	FBgn0050100,FBgn0020443,FBgn0036974	3520,3079,2052	1,-1,-2
GO:0007060	male meiosis chromosome segregation	3	1	4	FBgn0003009,FBgn0002781,FBgn0037831,FBgn0002781	7273,3340,7080,2425	1,-1,-1,-2
GO:0007297	ovarian follicle cell migration	3	1	4	FBgn0035632,FBgn0259176,FBgn0001301,FBgn0004364	3096,3079,420,6647	1,-1,-2,-2
GO:0007309	oocyte axis specification	3	1	4	FBgn0003205,FBgn0283468,FBgn0000183,FBgn0034451	1931,3340,420,6647	1,-1,-2,-2
GO:0007402	ganglion mother cell fate determination	3	1	4	FBgn0261963,FBgn0085424,FBgn0004878,FBgn0001180	781,3079,7443,1962	1,-1,-1,-2
GO:0007500	mesodermal cell fate determination	3	1	4	FBgn0003900,FBgn0010389,FBgn0002643,FBgn0002643	7273,4431,6516,442	1,-1,-1,-2
GO:0007506	gonadal mesoderm development	3	1	4	FBgn0001077,FBgn0024236,FBgn0010389,FBgn0004110	1884,3024,4431,2425	1,-1,-1,-2
GO:0008306	associative learning	3	1	4	FBgn0013334,FBgn0284421,FBgn0004638,FBgn0284421	756,3127,442,2052	1,-1,-2,-2
GO:0008333	endosome to lysosome transport	1	1	2	FBgn0086676,FBgn0015795	3520,7675	1,-1
GO:0009047	dosage compensation by hyperactivation of X chromosome	2	1	3	FBgn0005616,FBgn0005617,FBgn0002775	6965,420,6867	2,-2,-2
GO:0016332	establishment or maintenance of polarity of embryonic epithelium	2	1	3	FBgn0002121,FBgn0259685,FBgn0261854	3638,2363,3518	1,-1,-1
GO:0016334	establishment or maintenance of polarity of follicular epithelium	3	1	4	FBgn0002121,FBgn0041174,FBgn0259685,FBgn0261854	3638,190,2363,3518	1,-1,-1,-1
GO:0030162	regulation of proteolysis	3	1	4	FBgn0041147,FBgn0001234,FBgn0283468,FBgn0001086	3649,3340,3340,1491	2,-1,-1,-2
GO:0030727	germarium-derived female germ-line cyst formation	3	1	4	FBgn0262527,FBgn0250789,FBgn0283468,FBgn0262739	756,600,3340,442	1,-1,-1,-2
GO:0031032	actomyosin structure organization	3	1	4	FBgn0003900,FBgn0003149,FBgn0002466,FBgn0085408	7273,3024,5492,7876	1,-1,-1,-1
GO:0031145	anaphase-promoting complex-dependent catabolic process	1	1	2	FBgn0041147,FBgn0001086	3649,1491	2,-2
GO:0032147	activation of protein kinase activity	2	1	3	FBgn0023083,FBgn0010333,FBgn0259791	3011,439,2990	2,-1,-1
GO:0034501	protein localization to kinetochore	3	1	4	FBgn0015754,FBgn0001108,FBgn0266916,FBgn0261797	3520,3124,1962,3686	1,-1,-2,-2
GO:0035332	positive regulation of hippo signaling	2	1	3	FBgn0004907,FBgn0259685,FBgn0284247	1702,2363,3084	1,-1,-1
GO:0045196	establishment or maintenance of neuroblast polarity	1	1	2	FBgn0002121,FBgn0261854	3638,3518	1,-1
GO:0045197	establishment or maintenance of epithelial cell apical/basal polarity	2	1	3	FBgn0002121,FBgn0261854,FBgn0261797	3638,3518,3686	1,-1,-2
GO:0045467	R7 cell development	3	1	4	FBgn0004449,FBgn0015797,FBgn0015609,FBgn0028991	4506,3079,420,442	2,-1,-2,-2
GO:0046330	positive regulation of JNK cascade	3	1	4	FBgn0032006,FBgn0000370,FBgn0010333,FBgn0001234	179,167,439,3340	1,-1,-1,-1
GO:0050714	positive regulation of protein secretion	3	1	4	FBgn0036141,FBgn0003295,FBgn0003310,FBgn0037364	2611,439,3084,7443	2,-1,-1,-1
GO:0051028	mRNA transport	2	1	3	FBgn0041186,FBgn0001108,FBgn0000183	430,3124,420	2,-1,-2
GO:0060439	trachea morphogenesis	3	1	4	FBgn0286782,FBgn0002921,FBgn0286204,FBgn0002921	201,3340,1962,7413	2,-1,-2,-2
GO:0060446	branching involved in open tracheal system development	3	1	4	FBgn0014388,FBgn0285896,FBgn0261854,FBgn0028991	3649,3124,3518,442	2,-1,-1,-2
GO:0090303	positive regulation of wound healing	3	1	4	FBgn0014020,FBgn0011202,FBgn0010333,FBgn0014011	3520,167,439,1420	1,-1,-1,-1
GO:1900074	negative regulation of neuromuscular synaptic transmission	3	1	4	FBgn0086677,FBgn0261788,FBgn0003429,FBgn0003429	7146,1420,2363,3468	1,-1,-1,-2
GO:1902600	proton transmembrane transport	3	1	4	FBgn0028671,FBgn0002921,FBgn0022097,FBgn0002921	430,3340,3518,7413	2,-1,-1,-2
GO:1990182	exosomal secretion	3	1	4	FBgn0031450,FBgn0015790,FBgn0015795,FBgn0015790	90,3340,7675,2425	2,-1,-1,-2
GO:2000177	regulation of neural precursor cell proliferation	3	1	4	FBgn0001983,FBgn0085424,FBgn0004878,FBgn0001180	3588,3079,7443,1962	1,-1,-1,-2
GO:0007219	Notch signaling pathway	4	2	6	FBgn0031458,FBgn0033901,FBgn0284421,FBgn0002643,FBgn0002643,FBgn0284421	90,7875,3127,6516,442,2052	2,2,-1,-1,-2,-2
GO:0007163	establishment or maintenance of cell polarity	6	2	8	FBgn0003090,FBgn0014020,FBgn0010333,FBgn0014011,FBgn0259685,FBgn0261458,FBgn0001085,FBgn0261854	1888,3520,439,1420,2363,3084,3124,3518	1,1,-1,-1,-1,-1,-1,-1
GO:0042052	rhabdomere development	7	2	9	FBgn0027356,FBgn0015754,FBgn0010333,FBgn0259685,FBgn0261458,FBgn0001108,FBgn0015790,FBgn0015790,FBgn0031414	754,3520,439,2363,3084,3124,3340,2425,7144	2,1,-1,-1,-1,-1,-1,-2,-2
GO:0007140	male meiotic nuclear division	8	2	10	FBgn0037751,FBgn0004106,FBgn0003545,FBgn0016042,FBgn0265297,FBgn0021761,FBgn0026371,FBgn0002673,FBgn0011020,FBgn0003124	1931,3366,1547,1547,1547,3079,4430,1491,1842,2052	1,1,-1,-1,-1,-1,-1,-2,-2,-2
GO:0006417	regulation of translation	4	1	5	FBgn0002989,FBgn0002899,FBgn0283442,FBgn0011666,FBgn0037135	1567,1420,3138,7682,8101	1,-1,-1,-1,-1
GO:0006509	membrane protein ectodomain proteolysis	2	1	3	FBgn0031458,FBgn0284421,FBgn0284421	90,3127,2052	2,-1,-2
GO:0006629	lipid metabolic process	3	1	4	FBgn0000546,FBgn0000057,FBgn0264357,FBgn0264357	1007,1547,3340,2425	1,-1,-1,-2
GO:0007304	chorion-containing eggshell formation	4	1	5	FBgn0286788,FBgn0262743,FBgn0259176,FBgn0283468,FBgn0000996	1888,167,3079,3340,3518	1,-1,-1,-1,-1
GO:0007314	oocyte anterior/posterior axis specification	4	1	5	FBgn0002121,FBgn0283442,FBgn0261854,FBgn0260934,FBgn0260934	3638,3138,3518,3467,6647	1,-1,-1,-2,-2
GO:0007318	pole plasm protein localization	3	1	4	FBgn0045862,FBgn0003520,FBgn0260934,FBgn0260934	9529,1547,3467,6647	1,-1,-2,-2
GO:0007394	dorsal closure, elongation of leading edge cells	4	1	5	FBgn0015295,FBgn0010333,FBgn0014011,FBgn0015790,FBgn0015790	3520,439,1420,3340,2425	1,-1,-1,-1,-2
GO:0007416	synapse assembly	3	1	4	FBgn0004516,FBgn0261854,FBgn0262739,FBgn0010105	3649,3518,442,3126	2,-1,-2,-2
GO:0007549	dosage compensation	3	1	4	FBgn0005616,FBgn0005617,FBgn0013263,FBgn0002775	6965,420,3126,6867	2,-2,-2,-2
GO:0032507	maintenance of protein location in cell	4	1	5	FBgn0000308,FBgn0011202,FBgn0003041,FBgn0086356,FBgn0011692	781,167,1420,442,3686	1,-1,-1,-2,-2
GO:0035158	regulation of tube diameter, open tracheal system	4	1	5	FBgn0001321,FBgn0002921,FBgn0015777,FBgn0262126,FBgn0002921	1931,3340,6374,7144,7413	1,-1,-1,-2,-2
GO:0035333	Notch receptor processing, ligand-dependent	2	1	3	FBgn0031458,FBgn0284421,FBgn0284421	90,3127,2052	2,-1,-2
GO:0045773	positive regulation of axon extension	4	1	5	FBgn0003090,FBgn0010333,FBgn0001085,FBgn0013733,FBgn0015838	1888,439,3124,442,4966	1,-1,-1,-2,-2
GO:0045938	positive regulation of circadian sleep/wake cycle, sleep	4	1	5	FBgn0000546,FBgn0011204,FBgn0263490,FBgn0011204,FBgn0263397	1007,439,2363,7566,7876	1,-1,-1,-1,-1
GO:0046328	regulation of JNK cascade	2	1	3	FBgn0039338,FBgn0040281,FBgn0004636	7681,439,600	1,-1,-1
GO:0070983	dendrite guidance	4	1	5	FBgn0011592,FBgn0000411,FBgn0003896,FBgn0010105,FBgn0020306	754,3124,420,3126,3467	2,-1,-2,-2,-2
GO:0007294	germarium-derived oocyte fate determination	9	3	12	FBgn0003483,FBgn0004907,FBgn0015754,FBgn0250789,FBgn0002899,FBgn0261854,FBgn0004872,FBgn0000183,FBgn0262739,FBgn0260934,FBgn0261797,FBgn0260934	756,1702,3520,600,1420,3518,9505,420,442,3467,3686,6647	1,1,1,-1,-1,-1,-1,-2,-2,-2,-2,-2
GO:0050832	defense response to fungus	8	2	10	FBgn0020278,FBgn0016977,FBgn0001222,FBgn0003044,FBgn0283437,FBgn0015797,FBgn0024846,FBgn0028990,FBgn0015396,FBgn0035236	2586,3638,1547,1547,1547,3079,3138,6374,7080,7566	2,1,-1,-1,-1,-1,-1,-1,-1,-1
GO:0006812	cation transport	5	1	6	FBgn0016920,FBgn0041195,FBgn0028879,FBgn0002921,FBgn0015777,FBgn0002921	781,3079,3138,3340,6374,7413	1,-1,-1,-1,-1,-2
GO:0007156	homophilic cell adhesion via plasma membrane adhesion molecules	3	1	4	FBgn0033159,FBgn0284247,FBgn0001085,FBgn0015609	1888,3084,3124,420	1,-1,-1,-2
GO:0007293	germarium-derived egg chamber formation	5	1	6	FBgn0039632,FBgn0086251,FBgn0015797,FBgn0283442,FBgn0283468,FBgn0000183	430,167,3079,3138,3340,420	2,-1,-1,-1,-1,-2
GO:0032465	regulation of cytokinesis	5	1	6	FBgn0261385,FBgn0026371,FBgn0002466,FBgn0086356,FBgn0003124,FBgn0011205	1888,4430,5492,442,2052,2052	1,-1,-1,-2,-2,-2
GO:0032956	regulation of actin cytoskeleton organization	5	1	6	FBgn0014020,FBgn0010333,FBgn0014011,FBgn0000578,FBgn0002466,FBgn0260799	3520,439,1420,1547,5492,739	1,-1,-1,-1,-1,-2
GO:0034334	adherens junction maintenance	5	1	6	FBgn0014020,FBgn0010333,FBgn0014011,FBgn0015790,FBgn0260799,FBgn0015790	3520,439,1420,3340,739,2425	1,-1,-1,-1,-2,-2
GO:0035147	branch fusion, open tracheal system	3	1	4	FBgn0010452,FBgn0024236,FBgn0013733,FBgn0262614	6457,3024,442,1962	1,-1,-2,-2
GO:0035186	syncytial blastoderm mitotic cell cycle	5	1	6	FBgn0015600,FBgn0003042,FBgn0026371,FBgn0005624,FBgn0011020,FBgn0013263	1567,4430,4430,442,1842,3126	1,-1,-1,-2,-2,-2
GO:0055072	iron ion homeostasis	3	1	4	FBgn0011592,FBgn0011672,FBgn0286203,FBgn0011672	754,3340,739,7413	2,-1,-2,-2
GO:0061024	membrane organization	5	1	6	FBgn0001316,FBgn0259685,FBgn0001168,FBgn0011205,FBgn0038947,FBgn0053094	2577,2363,3024,2052,2425,7413	1,-1,-1,-2,-2,-2
GO:0001654	eye development	6	1	7	FBgn0262451,FBgn0041342,FBgn0021761,FBgn0015371,FBgn0000625,FBgn0001235,FBgn0041342	2577,439,3079,3518,5492,7080,7566	1,-1,-1,-1,-1,-1,-1
GO:0007426	tracheal outgrowth, open tracheal system	6	1	7	FBgn0003205,FBgn0010333,FBgn0014011,FBgn0022238,FBgn0285896,FBgn0033438,FBgn0004638	1931,439,1420,1547,3124,9410,442	1,-1,-1,-1,-1,-1,-2
GO:0007525	somatic muscle development	6	1	7	FBgn0039039,FBgn0003499,FBgn0010389,FBgn0001235,FBgn0086356,FBgn0264491,FBgn0011692	2586,4431,4431,7080,442,2425,3686	2,-1,-1,-1,-2,-2,-2
GO:0016325	oocyte microtubule cytoskeleton organization	4	1	5	FBgn0002121,FBgn0000183,FBgn0002736,FBgn0260934,FBgn0260934	3638,420,3467,3467,6647	1,-2,-2,-2,-2
GO:0045478	fusome organization	6	1	7	FBgn0015754,FBgn0086251,FBgn0004378,FBgn0250789,FBgn0015790,FBgn0015790,FBgn0261797	3520,167,439,600,3340,2425,3686	1,-1,-1,-1,-1,-2,-2
GO:0051642	centrosome localization	6	1	7	FBgn0015754,FBgn0259685,FBgn0001108,FBgn0015790,FBgn0015790,FBgn0000140,FBgn0261797	3520,2363,3124,3340,2425,3468,3686	1,-1,-1,-1,-2,-2,-2
GO:0007098	centrosome cycle	7	1	8	FBgn0260639,FBgn0041174,FBgn0026371,FBgn0013765,FBgn0011020,FBgn0003124,FBgn0086690,FBgn0261797	1567,190,4430,442,1842,2052,3126,3686	1,-1,-1,-2,-2,-2,-2,-2
GO:0007165	signal transduction	7	1	8	FBgn0003346,FBgn0261788,FBgn0000036,FBgn0043070,FBgn0002306,FBgn0029114,FBgn0086690,FBgn0004364	567,1420,2363,3079,1842,3126,3126,6647	2,-1,-1,-1,-2,-2,-2,-2
GO:0008078	mesodermal cell migration	5	1	6	FBgn0286071,FBgn0010333,FBgn0003041,FBgn0014011,FBgn0010389,FBgn0264491	756,439,1420,1420,4431,2425	1,-1,-1,-1,-1,-2
GO:0042067	establishment of ommatidial planar polarity	6	1	7	FBgn0003090,FBgn0041342,FBgn0000658,FBgn0284247,FBgn0001085,FBgn0041342,FBgn0015838	1888,439,1547,3084,3124,7566,4966	1,-1,-1,-1,-1,-1,-2
GO:0031532	actin cytoskeleton reorganization	9	1	10	FBgn0014020,FBgn0011202,FBgn0010333,FBgn0024277,FBgn0003041,FBgn0014011,FBgn0015790,FBgn0023172,FBgn0085408,FBgn0015790	3520,167,439,439,1420,1420,3340,7445,7876,2425	1,-1,-1,-1,-1,-1,-1,-1,-1,-2
GO:0000902	cell morphogenesis	9	1	10	FBgn0000308,FBgn0010333,FBgn0014011,FBgn0001168,FBgn0261458,FBgn0085408,FBgn0011708,FBgn0038947,FBgn0031414,FBgn0262126	781,439,1420,3024,3084,7876,1491,2425,7144,7144	1,-1,-1,-1,-1,-1,-2,-2,-2,-2
0	0	1	0	1	FBgn0020309	3079	-1
GO:0000003	reproduction	1	0	1	FBgn0004372	6755	-1
GO:0000045	autophagosome assembly	1	0	1	FBgn0037364	7443	-1
GO:0000280	nuclear division	1	0	1	FBgn0013263	3126	-2
GO:0000463	maturation of LSU-rRNA from tricistronic rRNA transcript (SSU-rRNA, 5.8S rRNA, LSU-rRNA)	1	0	1	FBgn0032404	3079	-1
GO:0000972	transcription-dependent tethering of RNA polymerase II gene DNA at nuclear periphery	1	0	1	FBgn0021761	3079	-1
GO:0001692	histamine metabolic process	1	0	1	FBgn0000527	3340	-1
GO:0001837	epithelial to mesenchymal transition	1	0	1	FBgn0003255	3138	-1
GO:0001895	retina homeostasis	1	0	1	FBgn0015622	669	-2
GO:0001934	positive regulation of protein phosphorylation	1	0	1	FBgn0024846	3138	-1
GO:0001954	positive regulation of cell-matrix adhesion	1	0	1	FBgn0010333	439	-1
GO:0002092	positive regulation of receptor internalization	1	0	1	FBgn0010105	3126	-2
GO:0002118	aggressive behavior	1	0	1	FBgn0014011	1420	-1
GO:0002213	defense response to insect	1	0	1	FBgn0028990	6374	-1
GO:0002803	positive regulation of antibacterial peptide production	1	0	1	FBgn0013983	1547	-1
GO:0002807	positive regulation of antimicrobial peptide biosynthetic process	1	0	1	FBgn0000251	167	-1
GO:0002809	negative regulation of antibacterial peptide biosynthetic process	1	0	1	FBgn0085424	3079	-1
GO:0003053	circadian regulation of heart rate	1	0	1	FBgn0023076	1420	-1
GO:0003144	embryonic heart tube formation	1	0	1	FBgn0033438	9410	-1
GO:0003319	cardioblast migration to the midline involved in heart rudiment formation	1	0	1	FBgn0033438	9410	-1
GO:0003344	pericardium morphogenesis	1	0	1	FBgn0286785	3518	-1
GO:0005991	trehalose metabolic process	1	0	1	FBgn0000370	167	-1
GO:0006071	glycerol metabolic process	1	0	1	FBgn0022160	3518	-1
GO:0006072	glycerol-3-phosphate metabolic process	1	0	1	FBgn0022160	3518	-1
GO:0006101	citrate metabolic process	1	0	1	FBgn0020236	3518	-1
GO:0006116	NADH oxidation	1	0	1	FBgn0001098	7675	-1
GO:0006127	glycerophosphate shuttle	1	0	1	FBgn0022160	3518	-1
GO:0006177	GMP biosynthetic process	1	0	1	FBgn0000239	167	-1
GO:0006212	uracil catabolic process	1	0	1	FBgn0000153	3138	-1
GO:0006222	UMP biosynthetic process	1	0	1	FBgn0003257	3340	-1
GO:0006267	pre-replicative complex assembly involved in nuclear cell cycle DNA replication	1	0	1	FBgn0017577	7080	-1
GO:0006269	DNA replication, synthesis of RNA primer	1	0	1	FBgn0259676	2052	-2
GO:0006401	RNA catabolic process	1	0	1	FBgn0001986	1491	-2
GO:0006402	mRNA catabolic process	1	0	1	FBgn0262739	442	-2
GO:0006405	RNA export from nucleus	1	0	1	FBgn0021761	3079	-1
GO:0006536	glutamate metabolic process	1	0	1	FBgn0001098	7675	-1
GO:0006583	melanin biosynthetic process from tyrosine	1	0	1	FBgn0000527	3340	-1
GO:0006626	protein targeting to mitochondrion	1	0	1	FBgn0011244	3084	-1
GO:0006642	triglyceride mobilization	1	0	1	FBgn0034491	7896	-2
GO:0006688	glycosphingolipid biosynthetic process	1	0	1	FBgn0027538	7876	-1
GO:0006749	glutathione metabolic process	1	0	1	FBgn0250732	1842	-2
GO:0006783	heme biosynthetic process	1	0	1	FBgn0010786	439	-1
GO:0006805	xenobiotic metabolic process	1	0	1	FBgn0003513	1920	-2
GO:0006826	iron ion transport	1	0	1	FBgn0286203	739	-2
GO:0006829	zinc ion transport	1	0	1	FBgn0024236	3024	-1
GO:0006836	neurotransmitter transport	1	0	1	FBgn0260964	442	-2
GO:0006873	cellular ion homeostasis	1	0	1	FBgn0262124	739	-2
GO:0006878	cellular copper ion homeostasis	1	0	1	FBgn0011708	1491	-2
GO:0006882	cellular zinc ion homeostasis	1	0	1	FBgn0024236	3024	-1
GO:0006884	cell volume homeostasis	1	0	1	FBgn0036279	5492	-1
GO:0006890	retrograde vesicle-mediated transport, Golgi to endoplasmic reticulum	1	0	1	FBgn0015797	3079	-1
GO:0006929	substrate-dependent cell migration	1	0	1	FBgn0033438	9410	-1
GO:0006939	smooth muscle contraction	1	0	1	FBgn0041195	3079	-1
GO:0006954	inflammatory response	1	0	1	FBgn0260632	420	-2
GO:0006959	humoral immune response	1	0	1	FBgn0013983	1547	-1
GO:0007000	nucleolus organization	1	0	1	FBgn0015396	7080	-1
GO:0007053	spindle assembly involved in male meiosis	1	0	1	FBgn0053094	7413	-2
GO:0007100	mitotic centrosome separation	1	0	1	FBgn0004378	439	-1
GO:0007143	female meiotic nuclear division	1	0	1	FBgn0003124	2052	-2
GO:0007144	female meiosis I	1	0	1	FBgn0001086	1491	-2
GO:0007158	neuron cell-cell adhesion	1	0	1	FBgn0001987	1491	-2
GO:0007175	negative regulation of epidermal growth factor-activated receptor activity	1	0	1	FBgn0015399	3079	-1
GO:0007189	adenylate cyclase-activating G protein-coupled receptor signaling pathway	1	0	1	FBgn0003255	3138	-1
GO:0007190	activation of adenylate cyclase activity	1	0	1	FBgn0003255	3138	-1
GO:0007205	protein kinase C-activating G protein-coupled receptor signaling pathway	1	0	1	FBgn0051140	7675	-1
GO:0007229	integrin-mediated signaling pathway	1	0	1	FBgn0028427	4429	-1
GO:0007249	I-kappaB kinase/NF-kappaB signaling	1	0	1	FBgn0260632	420	-2
GO:0007271	synaptic transmission, cholinergic	1	0	1	FBgn0000036	2363	-1
GO:0007272	ensheathment of neurons	1	0	1	FBgn0010389	4431	-1
GO:0007292	female gamete generation	1	0	1	FBgn0010770	3340	-1
GO:0007308	oocyte construction	1	0	1	FBgn0250789	600	-1
GO:0007338	single fertilization	1	0	1	FBgn0003114	7896	-2
GO:0007344	pronuclear fusion	1	0	1	FBgn0003124	2052	-2
GO:0007375	anterior midgut invagination	1	0	1	FBgn0023172	7445	-1
GO:0007385	specification of segmental identity, abdomen	1	0	1	FBgn0003042	4430	-1
GO:0007396	suture of dorsal opening	1	0	1	FBgn0000578	1547	-1
GO:0007429	secondary branching, open tracheal system	1	0	1	FBgn0285896	3124	-1
GO:0007451	dorsal/ventral lineage restriction, imaginal disc	1	0	1	FBgn0267978	739	-2
GO:0007458	progression of morphogenetic furrow involved in compound eye morphogenesis	1	0	1	FBgn0015371	3518	-1
GO:0007487	analia development	1	0	1	FBgn0000251	167	-1
GO:0007493	endodermal cell fate determination	1	0	1	FBgn0010389	4431	-1
GO:0007505	adult fat body development	1	0	1	FBgn0033438	9410	-1
GO:0007508	larval heart development	1	0	1	FBgn0286785	3518	-1
GO:0007564	regulation of chitin-based cuticle tanning	1	0	1	FBgn0003255	3138	-1
GO:0007593	chitin-based cuticle sclerotization	1	0	1	FBgn0000527	3340	-1
GO:0007603	phototransduction, visible light	1	0	1	FBgn0002939	420	-2
GO:0007604	phototransduction, UV	1	0	1	FBgn0002939	420	-2
GO:0007617	mating behavior	1	0	1	FBgn0014011	1420	-1
GO:0008038	neuron recognition	1	0	1	FBgn0010105	3126	-2
GO:0008056	ocellus development	1	0	1	FBgn0243486	420	-2
GO:0008064	regulation of actin polymerization or depolymerization	1	0	1	FBgn0000578	1547	-1
GO:0008065	establishment of blood-nerve barrier	1	0	1	FBgn0001987	1491	-2
GO:0008203	cholesterol metabolic process	1	0	1	FBgn0034491	7896	-2
GO:0008302	female germline ring canal formation, actin assembly	1	0	1	FBgn0250789	600	-1
GO:0008315	G2/MI transition of meiotic cell cycle	1	0	1	FBgn0002673	1491	-2
GO:0008610	lipid biosynthetic process	1	0	1	FBgn0010350	1420	-1
GO:0008637	apoptotic mitochondrial changes	1	0	1	FBgn0011244	3084	-1
GO:0009100	glycoprotein metabolic process	1	0	1	FBgn0261403	739	-2
GO:0009116	nucleoside metabolic process	1	0	1	FBgn0003257	3340	-1
GO:0009247	glycolipid biosynthetic process	1	0	1	FBgn0027538	7876	-1
GO:0009269	response to desiccation	1	0	1	FBgn0000057	1547	-1
GO:0009410	response to xenobiotic stimulus	1	0	1	FBgn0003513	1920	-2
GO:0009450	gamma-aminobutyric acid catabolic process	1	0	1	FBgn0039349	7682	-1
GO:0009566	fertilization	1	0	1	FBgn0266757	3024	-1
GO:0009725	response to hormone	1	0	1	FBgn0001078	2990	-1
GO:0009791	post-embryonic development	1	0	1	FBgn0004878	7443	-1
GO:0009792	embryo development ending in birth or egg hatching	1	0	1	FBgn0283499	2425	-2
GO:0009794	regulation of mitotic cell cycle, embryonic	1	0	1	FBgn0042134	2990	-1
GO:0009954	proximal/distal pattern formation	1	0	1	FBgn0001235	7080	-1
GO:0009996	negative regulation of cell fate specification	1	0	1	FBgn0259176	3079	-1
GO:0010172	embryonic body morphogenesis	1	0	1	FBgn0260799	739	-2
GO:0010225	response to UV-C	1	0	1	FBgn0086361	669	-2
GO:0010378	temperature compensation of the circadian clock	1	0	1	FBgn0031414	7144	-2
GO:0010513	positive regulation of phosphatidylinositol biosynthetic process	1	0	1	FBgn0010350	1420	-1
GO:0010522	regulation of calcium ion transport into cytosol	1	0	1	FBgn0015622	669	-2
GO:0010592	positive regulation of lamellipodium assembly	1	0	1	FBgn0261854	3518	-1
GO:0010593	negative regulation of lamellipodium assembly	1	0	1	FBgn0010333	439	-1
GO:0010606	positive regulation of cytoplasmic mRNA processing body assembly	1	0	1	FBgn0003520	1547	-1
GO:0010637	negative regulation of mitochondrial fusion	1	0	1	FBgn0261270	7876	-1
GO:0010777	meiotic mismatch repair involved in reciprocal meiotic recombination	1	0	1	FBgn0004698	3518	-1
GO:0010868	negative regulation of triglyceride biosynthetic process	1	0	1	FBgn0010350	1420	-1
GO:0010891	negative regulation of sequestering of triglyceride	1	0	1	FBgn0000057	1547	-1
GO:0014017	neuroblast fate commitment	1	0	1	FBgn0261885	4431	-1
GO:0014881	regulation of myofibril size	1	0	1	FBgn0000114	3079	-1
GO:0015844	monoamine transport	1	0	1	FBgn0260964	442	-2
GO:0015872	dopamine transport	1	0	1	FBgn0260964	442	-2
GO:0016024	CDP-diacylglycerol biosynthetic process	1	0	1	FBgn0010350	1420	-1
GO:0016050	vesicle organization	1	0	1	FBgn0038947	2425	-2
GO:0016057	regulation of membrane potential in photoreceptor cell	1	0	1	FBgn0263397	7876	-1
GO:0016070	RNA metabolic process	1	0	1	FBgn0035271	600	-1
GO:0016180	snRNA processing	1	0	1	FBgn0262117	739	-2
GO:0016185	synaptic vesicle budding from presynaptic endocytic zone membrane	1	0	1	FBgn0086372	1842	-2
GO:0016260	selenocysteine biosynthetic process	1	0	1	FBgn0261270	7876	-1
GO:0016330	second mitotic wave involved in compound eye morphogenesis	1	0	1	FBgn0001108	3124	-1
GO:0016331	morphogenesis of embryonic epithelium	1	0	1	FBgn0023172	7445	-1
GO:0016340	calcium-dependent cell-matrix adhesion	1	0	1	FBgn0286785	3518	-1
GO:0016578	histone deubiquitination	1	0	1	FBgn0000239	167	-1
GO:0016598	protein arginylation	1	0	1	FBgn0025720	7896	-2
GO:0016925	protein sumoylation	1	0	1	FBgn0003499	4431	-1
GO:0018160	peptidyl-pyrromethane cofactor linkage	1	0	1	FBgn0010786	439	-1
GO:0019228	neuronal action potential	1	0	1	FBgn0085434	2471	-1
GO:0019483	beta-alanine biosynthetic process	1	0	1	FBgn0000153	3138	-1
GO:0019551	glutamate catabolic process to 2-oxoglutarate	1	0	1	FBgn0001098	7675	-1
GO:0019752	carboxylic acid metabolic process	1	0	1	FBgn0000153	3138	-1
GO:0019856	pyrimidine nucleobase biosynthetic process	1	0	1	FBgn0003257	3340	-1
GO:0019985	translesion synthesis	1	0	1	FBgn0005655	7896	-2
GO:0022618	ribonucleoprotein complex assembly	1	0	1	FBgn0040007	739	-2
GO:0023052	signaling	1	0	1	FBgn0259978	739	-2
GO:0030037	actin filament reorganization involved in cell cycle	1	0	1	FBgn0000140	3468	-2
GO:0030071	regulation of mitotic metaphase/anaphase transition	1	0	1	FBgn0261797	3686	-2
GO:0030104	water homeostasis	1	0	1	FBgn0061515	3124	-1
GO:0030163	protein catabolic process	1	0	1	FBgn0001086	1491	-2
GO:0030317	flagellated sperm motility	1	0	1	FBgn0041195	3079	-1
GO:0030336	negative regulation of cell migration	1	0	1	FBgn0286785	3518	-1
GO:0030422	production of siRNA involved in RNA interference	1	0	1	FBgn0262739	442	-2
GO:0030490	maturation of SSU-rRNA	1	0	1	FBgn0002899	1420	-1
GO:0030510	regulation of BMP signaling pathway	1	0	1	FBgn0024846	3138	-1
GO:0030516	regulation of axon extension	1	0	1	FBgn0013733	442	-2
GO:0030517	negative regulation of axon extension	1	0	1	FBgn0285896	3124	-1
GO:0030574	collagen catabolic process	1	0	1	FBgn0033438	9410	-1
GO:0030702	chromatin silencing at centromere	1	0	1	FBgn0264495	2393	-1
GO:0030703	eggshell formation	1	0	1	FBgn0004364	6647	-2
GO:0030715	oocyte growth in germarium-derived egg chamber	1	0	1	FBgn0021761	3079	-1
GO:0030719	P granule organization	1	0	1	FBgn0003891	3467	-2
GO:0030728	ovulation	1	0	1	FBgn0033438	9410	-1
GO:0030968	endoplasmic reticulum unfolded protein response	1	0	1	FBgn0015622	669	-2
GO:0030997	regulation of centriole-centriole cohesion	1	0	1	FBgn0013765	442	-2
GO:0031061	negative regulation of histone methylation	1	0	1	FBgn0015805	3686	-2
GO:0031167	rRNA methylation	1	0	1	FBgn0283525	3084	-1
GO:0031175	neuron projection development	1	0	1	FBgn0010333	439	-1
GO:0031323	regulation of cellular metabolic process	1	0	1	FBgn0001168	3024	-1
GO:0031346	positive regulation of cell projection organization	1	0	1	FBgn0000578	1547	-1
GO:0031468	nuclear envelope reassembly	1	0	1	FBgn0266420	1547	-1
GO:0031497	chromatin assembly	1	0	1	FBgn0013263	3126	-2
GO:0031535	plus-end directed microtubule sliding	1	0	1	FBgn0004378	439	-1
GO:0031536	positive regulation of exit from mitosis	1	0	1	FBgn0000114	3079	-1
GO:0031629	synaptic vesicle fusion to presynaptic active zone membrane	1	0	1	FBgn0250791	2052	-2
GO:0032014	positive regulation of ARF protein signal transduction	1	0	1	FBgn0026179	4429	-1
GO:0032194	ubiquinone biosynthetic process via 3,4-dihydroxy-5-polyprenylbenzoate	1	0	1	FBgn0028375	1491	-2
GO:0032231	regulation of actin filament bundle assembly	1	0	1	FBgn0001085	3124	-1
GO:0032270	positive regulation of cellular protein metabolic process	1	0	1	FBgn0001234	3340	-1
GO:0032418	lysosome localization	1	0	1	FBgn0003884	1842	-2
GO:0032435	negative regulation of proteasomal ubiquitin-dependent protein catabolic process	1	0	1	FBgn0259685	2363	-1
GO:0032438	melanosome organization	1	0	1	FBgn0085408	7876	-1
GO:0032483	regulation of Rab protein signal transduction	1	0	1	FBgn0035229	7566	-1
GO:0032510	endosome to lysosome transport via multivesicular body sorting pathway	1	0	1	FBgn0015795	7675	-1
GO:0032515	negative regulation of phosphoprotein phosphatase activity	1	0	1	FBgn0061515	3124	-1
GO:0032922	circadian regulation of gene expression	1	0	1	FBgn0023076	1420	-1
GO:0033128	negative regulation of histone phosphorylation	1	0	1	FBgn0000139	2363	-1
GO:0034087	establishment of mitotic sister chromatid cohesion	1	0	1	FBgn0026401	739	-2
GO:0034220	ion transmembrane transport	1	0	1	FBgn0000036	2363	-1
GO:0034504	protein localization to nucleus	1	0	1	FBgn0001235	7080	-1
GO:0034605	cellular response to heat	1	0	1	FBgn0001222	1547	-1
GO:0034724	DNA replication-independent nucleosome organization	1	0	1	FBgn0002183	600	-1
GO:0034728	nucleosome organization	1	0	1	FBgn0013263	3126	-2
GO:0034729	histone H3-K79 methylation	1	0	1	FBgn0264495	2393	-1
GO:0034769	basement membrane disassembly	1	0	1	FBgn0033438	9410	-1
GO:0035023	regulation of Rho protein signal transduction	1	0	1	FBgn0003041	1420	-1
GO:0035037	sperm entry	1	0	1	FBgn0082914	442	-2
GO:0035041	sperm chromatin decondensation	1	0	1	FBgn0082914	442	-2
GO:0035044	sperm aster formation	1	0	1	FBgn0003124	2052	-2
GO:0035045	sperm plasma membrane disassembly	1	0	1	FBgn0266757	3024	-1
GO:0035046	pronuclear migration	1	0	1	FBgn0003124	2052	-2
GO:0035063	nuclear speck organization	1	0	1	FBgn0001234	3340	-1
GO:0035089	establishment of apical/basal cell polarity	1	0	1	FBgn0034451	6647	-2
GO:0035090	maintenance of apical/basal cell polarity	1	0	1	FBgn0259685	2363	-1
GO:0035120	post-embryonic appendage morphogenesis	1	0	1	FBgn0000411	3124	-1
GO:0035153	epithelial cell type specification, open tracheal system	1	0	1	FBgn0285896	3124	-1
GO:0035156	fusion cell fate specification	1	0	1	FBgn0262614	1962	-2
GO:0035177	larval foraging behavior	1	0	1	FBgn0011574	2363	-1
GO:0035185	preblastoderm mitotic cell cycle	1	0	1	FBgn0003162	3467	-2
GO:0035196	production of miRNAs involved in gene silencing by miRNA	1	0	1	FBgn0262739	442	-2
GO:0035199	salt aversion	1	0	1	FBgn0040726	3467	-2
GO:0035214	eye-antennal disc development	1	0	1	FBgn0000625	5492	-1
GO:0035224	genital disc anterior/posterior pattern formation	1	0	1	FBgn0000251	167	-1
GO:0035309	wing and notum subfield formation	1	0	1	FBgn0000492	669	-2
GO:0035311	wing cell fate specification	1	0	1	FBgn0004635	439	-1
GO:0035314	scab formation	1	0	1	FBgn0283437	1547	-1
GO:0035316	non-sensory hair organization	1	0	1	FBgn0001259	2052	-2
GO:0035336	long-chain fatty-acyl-CoA metabolic process	1	0	1	FBgn0039131	7675	-1
GO:0035418	protein localization to synapse	1	0	1	FBgn0003520	1547	-1
GO:0035562	negative regulation of chromatin binding	1	0	1	FBgn0011785	2363	-1
GO:0035626	juvenile hormone mediated signaling pathway	1	0	1	FBgn0001078	2990	-1
GO:0036022	limb joint morphogenesis	1	0	1	FBgn0085424	3079	-1
GO:0036059	nephrocyte diaphragm assembly	1	0	1	FBgn0262614	1962	-2
GO:0036090	cleavage furrow ingression	1	0	1	FBgn0053094	7413	-2
GO:0036499	PERK-mediated unfolded protein response	1	0	1	FBgn0000370	167	-1
GO:0038061	NIK/NF-kappaB signaling	1	0	1	FBgn0260632	420	-2
GO:0042058	regulation of epidermal growth factor receptor signaling pathway	1	0	1	FBgn0004635	439	-1
GO:0042062	long-term strengthening of neuromuscular junction	1	0	1	FBgn0250789	600	-1
GO:0042147	retrograde transport, endosome to Golgi	1	0	1	FBgn0015797	3079	-1
GO:0042254	ribosome biogenesis	1	0	1	FBgn0016983	1420	-1
GO:0042262	DNA protection	1	0	1	FBgn0003459	3126	-2
GO:0042307	positive regulation of protein import into nucleus	1	0	1	FBgn0021761	3079	-1
GO:0042321	negative regulation of circadian sleep/wake cycle, sleep	1	0	1	FBgn0283499	2425	-2
GO:0042327	positive regulation of phosphorylation	1	0	1	FBgn0004635	439	-1
GO:0042332	gravitaxis	1	0	1	FBgn0011817	1420	-1
GO:0042371	vitamin K biosynthetic process	1	0	1	FBgn0028375	1491	-2
GO:0042381	hemolymph coagulation	1	0	1	FBgn0283437	1547	-1
GO:0042391	regulation of membrane potential	1	0	1	FBgn0000036	2363	-1
GO:0042407	cristae formation	1	0	1	FBgn0033918	7876	-1
GO:0042676	compound eye cone cell fate commitment	1	0	1	FBgn0003295	439	-1
GO:0042683	negative regulation of compound eye cone cell fate specification	1	0	1	FBgn0015371	3518	-1
GO:0042744	hydrogen peroxide catabolic process	1	0	1	FBgn0000261	2990	-1
GO:0042760	very long-chain fatty acid catabolic process	1	0	1	FBgn0035233	7566	-1
GO:0043042	amino acid adenylylation by nonribosomal peptide synthase	1	0	1	FBgn0000527	3340	-1
GO:0043086	negative regulation of catalytic activity	1	0	1	FBgn0061515	3124	-1
GO:0043087	regulation of GTPase activity	1	0	1	FBgn0003041	1420	-1
GO:0043095	regulation of GTP cyclohydrolase I activity	1	0	1	FBgn0003162	3467	-2
GO:0043149	stress fiber assembly	1	0	1	FBgn0003721	383	-2
GO:0043171	peptide catabolic process	1	0	1	FBgn0261243	7566	-1
GO:0043281	regulation of cysteine-type endopeptidase activity involved in apoptotic process	1	0	1	FBgn0015247	3518	-1
GO:0043388	positive regulation of DNA binding	1	0	1	FBgn0001222	1547	-1
GO:0043393	regulation of protein binding	1	0	1	FBgn0000658	1547	-1
GO:0043461	proton-transporting ATP synthase complex assembly	1	0	1	FBgn0021856	167	-1
GO:0043618	regulation of transcription from RNA polymerase II promoter in response to stress	1	0	1	FBgn0001222	1547	-1
GO:0043622	cortical microtubule organization	1	0	1	FBgn0013733	442	-2
GO:0043966	histone H3 acetylation	1	0	1	FBgn0053554	739	-2
GO:0043968	histone H2A acetylation	1	0	1	FBgn0002775	6867	-2
GO:0044205	'de novo' UMP biosynthetic process	1	0	1	FBgn0003257	3340	-1
GO:0044324	regulation of transcription involved in anterior/posterior axis specification	1	0	1	FBgn0001180	1962	-2
GO:0045010	actin nucleation	1	0	1	FBgn0011202	167	-1
GO:0045041	protein import into mitochondrial intermembrane space	1	0	1	FBgn0011244	3084	-1
GO:0045046	protein import into peroxisome membrane	1	0	1	FBgn0035233	7566	-1
GO:0045052	protein insertion into ER membrane by GPI attachment sequence	1	0	1	FBgn0265174	7445	-1
GO:0045104	intermediate filament cytoskeleton organization	1	0	1	FBgn0013733	442	-2
GO:0045216	cell-cell junction organization	1	0	1	FBgn0033438	9410	-1
GO:0045218	zonula adherens maintenance	1	0	1	FBgn0259685	2363	-1
GO:0045317	equator specification	1	0	1	FBgn0284247	3084	-1
GO:0045454	cell redox homeostasis	1	0	1	FBgn0286818	3126	-2
GO:0045611	negative regulation of hemocyte differentiation	1	0	1	FBgn0028375	1491	-2
GO:0045612	positive regulation of hemocyte differentiation	1	0	1	FBgn0260632	420	-2
GO:0045676	regulation of R7 cell differentiation	1	0	1	FBgn0003513	1920	-2
GO:0045717	negative regulation of fatty acid biosynthetic process	1	0	1	FBgn0000057	1547	-1
GO:0045743	positive regulation of fibroblast growth factor receptor signaling pathway	1	0	1	FBgn0261403	739	-2
GO:0045761	regulation of adenylate cyclase activity	1	0	1	FBgn0261458	3084	-1
GO:0045806	negative regulation of endocytosis	1	0	1	FBgn0262614	1962	-2
GO:0045849	negative regulation of nurse cell apoptotic process	1	0	1	FBgn0283468	3340	-1
GO:0045850	positive regulation of nurse cell apoptotic process	1	0	1	FBgn0011766	2425	-2
GO:0045860	positive regulation of protein kinase activity	1	0	1	FBgn0001120	3126	-2
GO:0045873	negative regulation of sevenless signaling pathway	1	0	1	FBgn0086361	669	-2
GO:0046329	negative regulation of JNK cascade	1	0	1	FBgn0086361	669	-2
GO:0046339	diacylglycerol metabolic process	1	0	1	FBgn0051140	7675	-1
GO:0046486	glycerolipid metabolic process	1	0	1	FBgn0051140	7675	-1
GO:0046533	negative regulation of photoreceptor cell differentiation	1	0	1	FBgn0086361	669	-2
GO:0046594	maintenance of pole plasm mRNA location	1	0	1	FBgn0002736	3467	-2
GO:0046604	positive regulation of mitotic centrosome separation	1	0	1	FBgn0261797	3686	-2
GO:0046621	negative regulation of organ growth	1	0	1	FBgn0259685	2363	-1
GO:0046654	tetrahydrofolate biosynthetic process	1	0	1	FBgn0003162	3467	-2
GO:0046692	sperm competition	1	0	1	FBgn0041195	3079	-1
GO:0046834	lipid phosphorylation	1	0	1	FBgn0051140	7675	-1
GO:0046867	carotenoid transport	1	0	1	FBgn0002939	420	-2
GO:0048022	negative regulation of melanin biosynthetic process	1	0	1	FBgn0000527	3340	-1
GO:0048076	regulation of compound eye pigmentation	1	0	1	FBgn0000119	442	-2
GO:0048140	male germ-line cyst encapsulation	1	0	1	FBgn0032956	167	-1
GO:0048240	sperm capacitation	1	0	1	FBgn0266757	3024	-1
GO:0048260	positive regulation of receptor-mediated endocytosis	1	0	1	FBgn0004638	442	-2
GO:0048263	determination of dorsal identity	1	0	1	FBgn0003310	3084	-1
GO:0048268	clathrin coat assembly	1	0	1	FBgn0086372	1842	-2
GO:0048278	vesicle docking	1	0	1	FBgn0011708	1491	-2
GO:0048490	anterograde synaptic vesicle transport	1	0	1	FBgn0040281	439	-1
GO:0048526	imaginal disc-derived wing expansion	1	0	1	FBgn0250791	2052	-2
GO:0048589	developmental growth	1	0	1	FBgn0283499	2425	-2
GO:0048592	eye morphogenesis	1	0	1	FBgn0284247	3084	-1
GO:0048600	oocyte fate commitment	1	0	1	FBgn0003124	2052	-2
GO:0048644	muscle organ morphogenesis	1	0	1	FBgn0033988	3518	-1
GO:0048678	response to axon injury	1	0	1	FBgn0087005	4787	-1
GO:0048841	regulation of axon extension involved in axon guidance	1	0	1	FBgn0015609	420	-2
GO:0050774	negative regulation of dendrite morphogenesis	1	0	1	FBgn0015609	420	-2
GO:0050877	nervous system process	1	0	1	FBgn0000036	2363	-1
GO:0050914	sensory perception of salty taste	1	0	1	FBgn0040726	3467	-2
GO:0050965	detection of temperature stimulus involved in sensory perception of pain	1	0	1	FBgn0261041	442	-2
GO:0050982	detection of mechanical stimulus	1	0	1	FBgn0041195	3079	-1
GO:0051078	meiotic nuclear envelope disassembly	1	0	1	FBgn0002673	1491	-2
GO:0051090	regulation of DNA-binding transcription factor activity	1	0	1	FBgn0023214	1547	-1
GO:0051168	nuclear export	1	0	1	FBgn0023214	1547	-1
GO:0051237	maintenance of RNA location	1	0	1	FBgn0261797	3686	-2
GO:0051252	regulation of RNA metabolic process	1	0	1	FBgn0011666	7682	-1
GO:0051259	protein complex oligomerization	1	0	1	FBgn0013263	3126	-2
GO:0051290	protein heterotetramerization	1	0	1	FBgn0283499	2425	-2
GO:0051293	establishment of spindle localization	1	0	1	FBgn0261797	3686	-2
GO:0051295	establishment of meiotic spindle localization	1	0	1	FBgn0000140	3468	-2
GO:0051302	regulation of cell division	1	0	1	FBgn0015396	7080	-1
GO:0051304	chromosome separation	1	0	1	FBgn0037831	7080	-1
GO:0051315	attachment of mitotic spindle microtubules to kinetochore	1	0	1	FBgn0003124	2052	-2
GO:0051382	kinetochore assembly	1	0	1	FBgn0266916	1962	-2
GO:0051450	myoblast proliferation	1	0	1	FBgn0010333	439	-1
GO:0051496	positive regulation of stress fiber assembly	1	0	1	FBgn0028991	442	-2
GO:0051571	positive regulation of histone H3-K4 methylation	1	0	1	FBgn0000139	2363	-1
GO:0051608	histamine transport	1	0	1	FBgn0260964	442	-2
GO:0051683	establishment of Golgi localization	1	0	1	FBgn0261797	3686	-2
GO:0051729	germline cell cycle switching, mitotic to meiotic cell cycle	1	0	1	FBgn0035227	7566	-1
GO:0051893	regulation of focal adhesion assembly	1	0	1	FBgn0028991	442	-2
GO:0051938	L-glutamate import	1	0	1	FBgn0010497	3079	-1
GO:0051963	regulation of synapse assembly	1	0	1	FBgn0010333	439	-1
GO:0051973	positive regulation of telomerase activity	1	0	1	FBgn0016983	1420	-1
GO:0055007	cardiac muscle cell differentiation	1	0	1	FBgn0004110	2425	-2
GO:0055064	chloride ion homeostasis	1	0	1	FBgn0036279	5492	-1
GO:0055075	potassium ion homeostasis	1	0	1	FBgn0036279	5492	-1
GO:0055078	sodium ion homeostasis	1	0	1	FBgn0036279	5492	-1
GO:0055093	response to hyperoxia	1	0	1	FBgn0003721	383	-2
GO:0060033	anatomical structure regression	1	0	1	FBgn0267978	739	-2
GO:0060049	regulation of protein glycosylation	1	0	1	FBgn0029114	3126	-2
GO:0060071	Wnt signaling pathway, planar cell polarity pathway	1	0	1	FBgn0015838	4966	-2
GO:0060078	regulation of postsynaptic membrane potential	1	0	1	FBgn0015797	3079	-1
GO:0060180	female mating behavior	1	0	1	FBgn0283499	2425	-2
GO:0060236	regulation of mitotic spindle organization	1	0	1	FBgn0259791	2990	-1
GO:0060253	negative regulation of glial cell proliferation	1	0	1	FBgn0283468	3340	-1
GO:0060285	cilium-dependent cell motility	1	0	1	FBgn0086690	3126	-2
GO:0060547	negative regulation of necrotic cell death	1	0	1	FBgn0001086	1491	-2
GO:0060548	negative regulation of cell death	1	0	1	FBgn0002306	1842	-2
GO:0060623	regulation of chromosome condensation	1	0	1	FBgn0283468	3340	-1
GO:0060702	negative regulation of endoribonuclease activity	1	0	1	FBgn0028515	1491	-2
GO:0060810	intracellular mRNA localization involved in pattern specification process	1	0	1	FBgn0000411	3124	-1
GO:0060912	cardiac cell fate specification	1	0	1	FBgn0010762	6471	-1
GO:0060997	dendritic spine morphogenesis	1	0	1	FBgn0260799	739	-2
GO:0061336	cell morphogenesis involved in Malpighian tubule morphogenesis	1	0	1	FBgn0259685	2363	-1
GO:0061408	positive regulation of transcription from RNA polymerase II promoter in response to heat stress	1	0	1	FBgn0001222	1547	-1
GO:0061511	centriole elongation	1	0	1	FBgn0011020	1842	-2
GO:0061541	rhabdomere morphogenesis	1	0	1	FBgn0259685	2363	-1
GO:0061670	evoked neurotransmitter secretion	1	0	1	FBgn0001108	3124	-1
GO:0061780	mitotic cohesin loading	1	0	1	FBgn0026401	739	-2
GO:0061824	cytosolic ciliogenesis	1	0	1	FBgn0035168	439	-1
GO:0070050	neuron cellular homeostasis	1	0	1	FBgn0261788	1420	-1
GO:0070303	negative regulation of stress-activated protein kinase signaling cascade	1	0	1	FBgn0086361	669	-2
GO:0070346	positive regulation of fat cell proliferation	1	0	1	FBgn0283499	2425	-2
GO:0070528	protein kinase C signaling	1	0	1	FBgn0051140	7675	-1
GO:0070534	protein K63-linked ubiquitination	1	0	1	FBgn0015247	3518	-1
GO:0070550	rDNA condensation	1	0	1	FBgn0026401	739	-2
GO:0070727	cellular macromolecule localization	1	0	1	FBgn0000183	420	-2
GO:0070734	histone H3-K27 methylation	1	0	1	FBgn0000588	3079	-1
GO:0071163	DNA replication preinitiation complex assembly	1	0	1	FBgn0000996	3518	-1
GO:0071169	establishment of protein localization to chromatin	1	0	1	FBgn0026401	739	-2
GO:0071320	cellular response to cAMP	1	0	1	FBgn0004636	600	-1
GO:0071456	cellular response to hypoxia	1	0	1	FBgn0011666	7682	-1
GO:0071459	protein localization to chromosome, centromeric region	1	0	1	FBgn0266916	1962	-2
GO:0071480	cellular response to gamma radiation	1	0	1	FBgn0011205	2052	-2
GO:0071482	cellular response to light stimulus	1	0	1	FBgn0284257	1547	-1
GO:0071484	cellular response to light intensity	1	0	1	FBgn0263397	7876	-1
GO:0071578	zinc ion import across plasma membrane	1	0	1	FBgn0024236	3024	-1
GO:0071596	ubiquitin-dependent protein catabolic process via the N-end rule pathway	1	0	1	FBgn0025720	7896	-2
GO:0071632	optomotor response	1	0	1	FBgn0263397	7876	-1
GO:0071772	response to BMP	1	0	1	FBgn0024277	439	-1
GO:0072382	minus-end-directed vesicle transport along microtubule	1	0	1	FBgn0261797	3686	-2
GO:0072383	plus-end-directed vesicle transport along microtubule	1	0	1	FBgn0011692	3686	-2
GO:0086010	membrane depolarization during action potential	1	0	1	FBgn0085434	2471	-1
GO:0090160	Golgi to lysosome transport	1	0	1	FBgn0010105	3126	-2
GO:0090162	establishment of epithelial cell polarity	1	0	1	FBgn0283468	3340	-1
GO:0090277	positive regulation of peptide hormone secretion	1	0	1	FBgn0264574	439	-1
GO:0090316	positive regulation of intracellular protein transport	1	0	1	FBgn0284257	1547	-1
GO:0090317	negative regulation of intracellular protein transport	1	0	1	FBgn0004635	439	-1
GO:0090385	phagosome-lysosome fusion	1	0	1	FBgn0015795	7675	-1
GO:0097104	postsynaptic membrane assembly	1	0	1	FBgn0001987	1491	-2
GO:0097105	presynaptic membrane assembly	1	0	1	FBgn0001987	1491	-2
GO:0097206	nephrocyte filtration	1	0	1	FBgn0010333	439	-1
GO:0097711	ciliary basal body-plasma membrane docking	1	0	1	FBgn0035168	439	-1
GO:0098655	cation transmembrane transport	1	0	1	FBgn0000036	2363	-1
GO:0098813	nuclear chromosome segregation	1	0	1	FBgn0259685	2363	-1
GO:0098958	retrograde axonal transport of mitochondrion	1	0	1	FBgn0261797	3686	-2
GO:0106091	glial cell projection elongation	1	0	1	FBgn0010389	4431	-1
GO:0110072	apical constriction involved in ventral furrow formation	1	0	1	FBgn0023172	7445	-1
GO:1900037	regulation of cellular response to hypoxia	1	0	1	FBgn0041174	190	-1
GO:1900117	regulation of execution phase of apoptosis	1	0	1	FBgn0011766	2425	-2
GO:1900407	regulation of cellular response to oxidative stress	1	0	1	FBgn0024846	3138	-1
GO:1900744	regulation of p38MAPK cascade	1	0	1	FBgn0086361	669	-2
GO:1901148	gene expression involved in extracellular matrix organization	1	0	1	FBgn0286204	1962	-2
GO:1901202	negative regulation of extracellular matrix assembly	1	0	1	FBgn0033438	9410	-1
GO:1901409	positive regulation of phosphorylation of RNA polymerase II C-terminal domain	1	0	1	FBgn0013263	3126	-2
GO:1901555	response to paclitaxel	1	0	1	FBgn0087005	4787	-1
GO:1901562	response to paraquat	1	0	1	FBgn0086361	669	-2
GO:1902175	regulation of oxidative stress-induced intrinsic apoptotic signaling pathway	1	0	1	FBgn0286818	3126	-2
GO:1902476	chloride transmembrane transport	1	0	1	FBgn0036279	5492	-1
GO:1903204	negative regulation of oxidative stress-induced neuron death	1	0	1	FBgn0038402	1920	-2
GO:1903294	regulation of glutamate secretion, neurotransmission	1	0	1	FBgn0263397	7876	-1
GO:1903562	microtubule bundle formation involved in mitotic spindle midzone assembly	1	0	1	FBgn0011692	3686	-2
GO:1904340	positive regulation of dopaminergic neuron differentiation	1	0	1	FBgn0260964	442	-2
GO:1904647	response to rotenone	1	0	1	FBgn0260964	442	-2
GO:1904668	positive regulation of ubiquitin protein ligase activity	1	0	1	FBgn0001086	1491	-2
GO:1905146	lysosomal protein catabolic process	1	0	1	FBgn0034314	1547	-1
GO:1905349	ciliary transition zone assembly	1	0	1	FBgn0035168	439	-1
GO:1905406	positive regulation of mitotic cohesin loading	1	0	1	FBgn0026401	739	-2
GO:1905475	regulation of protein localization to membrane	1	0	1	FBgn0021761	3079	-1
GO:1905515	non-motile cilium assembly	1	0	1	FBgn0035168	439	-1
GO:1905793	protein localization to pericentriolar material	1	0	1	FBgn0011020	1842	-2
GO:1905808	positive regulation of synapse pruning	1	0	1	FBgn0038947	2425	-2
GO:1905879	regulation of oogenesis	1	0	1	FBgn0021761	3079	-1
GO:1905938	positive regulation of germ cell proliferation	1	0	1	FBgn0021761	3079	-1
GO:1990001	inhibition of cysteine-type endopeptidase activity involved in apoptotic process	1	0	1	FBgn0015247	3518	-1
GO:1990255	subsynaptic reticulum organization	1	0	1	FBgn0000578	1547	-1
GO:1990399	epithelium regeneration	1	0	1	FBgn0243486	420	-2
GO:1990414	replication-born double-strand break repair via sister chromatid exchange	1	0	1	FBgn0026401	739	-2
GO:2000114	regulation of establishment of cell polarity	1	0	1	FBgn0283468	3340	-1
GO:2000152	regulation of ubiquitin-specific protease activity	1	0	1	FBgn0000239	167	-1
GO:2000301	negative regulation of synaptic vesicle exocytosis	1	0	1	FBgn0004636	600	-1
GO:2000302	positive regulation of synaptic vesicle exocytosis	1	0	1	FBgn0000183	420	-2
GO:2000378	negative regulation of reactive oxygen species metabolic process	1	0	1	FBgn0261270	7876	-1
GO:2000497	positive regulation of cell proliferation involved in compound eye morphogenesis	1	0	1	FBgn0001235	7080	-1
GO:2000647	negative regulation of stem cell proliferation	1	0	1	FBgn0033438	9410	-1
GO:2000677	regulation of transcription regulatory region DNA binding	1	0	1	FBgn0264495	2393	-1
GO:2000738	positive regulation of stem cell differentiation	1	0	1	FBgn0000114	3079	-1
GO:2001229	negative regulation of response to gamma radiation	1	0	1	FBgn0003042	4430	-1
GO:0006085	acetyl-CoA biosynthetic process	1	0	1	FBgn0020236	3518	-1
GO:0006207	de novo' pyrimidine nucleobase biosynthetic process	1	0	1	FBgn0003257	3340	-1
GO:0006348	chromatin silencing at telomere	1	0	1	FBgn0264495	2393	-1
GO:0006420	arginyl-tRNA aminoacylation	1	0	1	FBgn0037526	1842	-2
GO:0006424	glutamyl-tRNA aminoacylation	1	0	1	FBgn0005674	7675	-1
GO:0006433	prolyl-tRNA aminoacylation	1	0	1	FBgn0005674	7675	-1
GO:0006435	threonyl-tRNA aminoacylation	1	0	1	FBgn0027081	3079	-1
GO:0006438	valyl-tRNA aminoacylation	1	0	1	FBgn0027079	442	-2
GO:0006458	de novo' protein folding	1	0	1	FBgn0011244	3084	-1
GO:0006607	NLS-bearing protein import into nucleus	1	0	1	FBgn0262743	167	-1
GO:0006728	pteridine biosynthetic process	1	0	1	FBgn0003162	3467	-2
GO:0006729	tetrahydrobiopterin biosynthetic process	1	0	1	FBgn0003162	3467	-2
GO:0006936	muscle contraction	1	0	1	FBgn0003721	383	-2
GO:0007354	zygotic determination of anterior/posterior axis, embryo	1	0	1	FBgn0001180	1962	-2
GO:0008062	eclosion rhythm	1	0	1	FBgn0023076	1420	-1
GO:0008154	actin polymerization or depolymerization	1	0	1	FBgn0261458	3084	-1
GO:0009234	menaquinone biosynthetic process	1	0	1	FBgn0028375	1491	-2
GO:0009651	response to salt stress	1	0	1	FBgn0024846	3138	-1
GO:0015842	aminergic neurotransmitter loading into synaptic vesicle	1	0	1	FBgn0260964	442	-2
GO:0016189	synaptic vesicle to endosome fusion	1	0	1	FBgn0014010	7144	-2
GO:0032873	negative regulation of stress-activated MAPK cascade	1	0	1	FBgn0086361	669	-2
GO:0033260	nuclear DNA replication	1	0	1	FBgn0086695	4787	-1
GO:0034198	cellular response to amino acid starvation	1	0	1	FBgn0035227	7566	-1
GO:0035279	mRNA cleavage involved in gene silencing by miRNA	1	0	1	FBgn0262739	442	-2
GO:0035308	negative regulation of protein dephosphorylation	1	0	1	FBgn0061515	3124	-1
GO:0035494	SNARE complex disassembly	1	0	1	FBgn0250791	2052	-2
GO:0036228	protein localization to nuclear inner membrane	1	0	1	FBgn0021761	3079	-1
GO:0044341	sodium-dependent phosphate transport	1	0	1	FBgn0010497	3079	-1
GO:0045751	negative regulation of Toll signaling pathway	1	0	1	FBgn0028990	6374	-1
GO:0050909	sensory perception of taste	1	0	1	FBgn0264556	167	-1
GO:0061099	negative regulation of protein tyrosine kinase activity	1	0	1	FBgn0033988	3518	-1
GO:0070863	positive regulation of protein exit from endoplasmic reticulum	1	0	1	FBgn0038947	2425	-2
GO:0071733	transcriptional activation by promoter-enhancer looping	1	0	1	FBgn0026401	739	-2
GO:0090230	regulation of centromere complex assembly	1	0	1	FBgn0266916	1962	-2
GO:1990049	retrograde neuronal dense core vesicle transport	1	0	1	FBgn0001108	3124	-1
GO:0007267	cell-cell signaling	1	0	1	FBgn0000658	1547	-1
GO:0007319	negative regulation of oskar mRNA translation	1	0	1	FBgn0000114	3079	-1
GO:0032486	Rap protein signal transduction	1	0	1	FBgn0004636	600	-1
GO:0043154	negative regulation of cysteine-type endopeptidase activity involved in apoptotic process	1	0	1	FBgn0015247	3518	-1
GO:0006506	GPI anchor biosynthetic process	1	0	1	FBgn0265174	7445	-1
GO:0000041	transition metal ion transport	2	0	2	FBgn0011672,FBgn0011672	3340,7413	-1,-2
GO:0000349	generation of catalytic spliceosome for first transesterification step	2	0	2	FBgn0261119,FBgn0033859	1547,442	-1,-2
GO:0000380	alternative mRNA splicing, via spliceosome	2	0	2	FBgn0028577,FBgn0028577	439,7566	-1,-1
GO:0000422	autophagy of mitochondrion	2	0	2	FBgn0001220,FBgn0001220	7876,9496	-1,-1
GO:0000460	maturation of 5.8S rRNA	2	0	2	FBgn0032921,FBgn0001986	167,1491	-1,-2
GO:0000712	resolution of meiotic recombination intermediates	2	0	2	FBgn0017577,FBgn0028525	7080,1491	-1,-2
GO:0001742	oenocyte differentiation	2	0	2	FBgn0004635,FBgn0001235	439,7080	-1,-1
GO:0001894	tissue homeostasis	2	0	2	FBgn0002921,FBgn0002921	3340,7413	-1,-2
GO:0001932	regulation of protein phosphorylation	2	0	2	FBgn0260934,FBgn0260934	3467,6647	-2,-2
GO:0002009	morphogenesis of an epithelium	2	0	2	FBgn0014011,FBgn0033859	1420,442	-1,-2
GO:0002027	regulation of heart rate	2	0	2	FBgn0284421,FBgn0284421	3127,2052	-1,-2
GO:0002165	instar larval or pupal development	2	0	2	FBgn0001078,FBgn0020306	2990,3467	-1,-2
GO:0002184	cytoplasmic translational termination	2	0	2	FBgn0020443,FBgn0036974	3079,2052	-1,-2
GO:0002218	activation of innate immune response	2	0	2	FBgn0033438,FBgn0001990	9410,1491	-1,-2
GO:0002433	immune response-regulating cell surface receptor signaling pathway involved in phagocytosis	2	0	2	FBgn0010333,FBgn0014011	439,1420	-1,-1
GO:0003382	epithelial cell morphogenesis	2	0	2	FBgn0000578,FBgn0261854	1547,3518	-1,-1
GO:0003401	axis elongation	2	0	2	FBgn0029114,FBgn0004364	3126,6647	-2,-2
GO:0006418	tRNA aminoacylation for protein translation	2	0	2	FBgn0027081,FBgn0027079	3079,442	-1,-2
GO:0006546	glycine catabolic process	2	0	2	FBgn0027945,FBgn0027945	4429,4430	-1,-1
GO:0006656	phosphatidylcholine biosynthetic process	2	0	2	FBgn0041342,FBgn0041342	439,7566	-1,-1
GO:0006814	sodium ion transport	2	0	2	FBgn0085434,FBgn0034489	2471,7896	-1,-2
GO:0006817	phosphate ion transport	2	0	2	FBgn0026409,FBgn0034497	3126,7896	-2,-2
GO:0006820	anion transport	2	0	2	FBgn0010497,FBgn0034490	3079,7896	-1,-2
GO:0006821	chloride transport	2	0	2	FBgn0028879,FBgn0036279	3138,5492	-1,-1
GO:0006891	intra-Golgi vesicle-mediated transport	2	0	2	FBgn0015797,FBgn0250791	3079,2052	-1,-2
GO:0006898	receptor-mediated endocytosis	2	0	2	FBgn0028582,FBgn0086372	1420,1842	-1,-2
GO:0006964	positive regulation of biosynthetic process of antibacterial peptides active against Gram-negative bacteria	2	0	2	FBgn0013983,FBgn0015247	1547,3518	-1,-1
GO:0006986	response to unfolded protein	2	0	2	FBgn0001220,FBgn0001220	7876,9496	-1,-1
GO:0007043	cell-cell junction assembly	2	0	2	FBgn0261854,FBgn0260799	3518,739	-1,-2
GO:0007051	spindle organization	2	0	2	FBgn0000140,FBgn0261797	3468,3686	-2,-2
GO:0007091	metaphase/anaphase transition of mitotic cell cycle	2	0	2	FBgn0003545,FBgn0040233	1547,3079	-1,-1
GO:0007147	female meiosis II	2	0	2	FBgn0001086,FBgn0003124	1491,2052	-2,-2
GO:0007277	pole cell development	2	0	2	FBgn0023172,FBgn0003891	7445,3467	-1,-2
GO:0007288	sperm axoneme assembly	2	0	2	FBgn0026371,FBgn0003885	4430,1842	-1,-2
GO:0007311	maternal specification of dorsal/ventral axis, oocyte, germ-line encoded	2	0	2	FBgn0000533,FBgn0001990	383,1491	-2,-2
GO:0007316	pole plasm RNA localization	2	0	2	FBgn0003520,FBgn0283442	1547,3138	-1,-1
GO:0007450	dorsal/ventral pattern formation, imaginal disc	2	0	2	FBgn0000492,FBgn0267978	669,739	-2,-2
GO:0007521	muscle cell fate determination	2	0	2	FBgn0003896,FBgn0264491	420,2425	-2,-2
GO:0007560	imaginal disc morphogenesis	2	0	2	FBgn0024510,FBgn0284247	600,3084	-1,-1
GO:0007630	jump response	2	0	2	FBgn0002921,FBgn0002921	3340,7413	-1,-2
GO:0008049	male courtship behavior	2	0	2	FBgn0264556,FBgn0003513	167,1920	-1,-2
GO:0009653	anatomical structure morphogenesis	2	0	2	FBgn0000411,FBgn0004364	3124,6647	-1,-2
GO:0009798	axis specification	2	0	2	FBgn0260934,FBgn0260934	3467,6647	-2,-2
GO:0010042	response to manganese ion	2	0	2	FBgn0011672,FBgn0011672	3340,7413	-1,-2
GO:0010092	specification of animal organ identity	2	0	2	FBgn0001235,FBgn0003513	7080,1920	-1,-2
GO:0010498	proteasomal protein catabolic process	2	0	2	FBgn0010590,FBgn0023174	3518,3126	-1,-2
GO:0010499	proteasomal ubiquitin-independent protein catabolic process	2	0	2	FBgn0010590,FBgn0023174	3518,3126	-1,-2
GO:0010591	regulation of lamellipodium assembly	2	0	2	FBgn0000578,FBgn0003721	1547,383	-1,-2
GO:0010888	negative regulation of lipid storage	2	0	2	FBgn0028978,FBgn0028978	3127,2052	-1,-2
GO:0010918	positive regulation of mitochondrial membrane potential	2	0	2	FBgn0001220,FBgn0001220	7876,9496	-1,-1
GO:0016204	determination of muscle attachment site	2	0	2	FBgn0003499,FBgn0013733	4431,442	-1,-2
GO:0016311	dephosphorylation	2	0	2	FBgn0039137,FBgn0086361	7675,669	-1,-2
GO:0018107	peptidyl-threonine phosphorylation	2	0	2	FBgn0003149,FBgn0002466	3024,5492	-1,-1
GO:0019464	glycine decarboxylation via glycine cleavage system	2	0	2	FBgn0027945,FBgn0027945	4429,4430	-1,-1
GO:0019896	axonal transport of mitochondrion	2	0	2	FBgn0040281,FBgn0001108	439,3124	-1,-1
GO:0030010	establishment of cell polarity	2	0	2	FBgn0284247,FBgn0001085	3084,3124	-1,-1
GO:0030032	lamellipodium assembly	2	0	2	FBgn0010333,FBgn0014011	439,1420	-1,-1
GO:0030730	sequestering of triglyceride	2	0	2	FBgn0264357,FBgn0264357	3340,2425	-1,-2
GO:0030954	astral microtubule nucleation	2	0	2	FBgn0003124,FBgn0000140	2052,3468	-2,-2
GO:0031062	positive regulation of histone methylation	2	0	2	FBgn0000588,FBgn0265623	3079,442	-1,-2
GO:0034080	CENP-A containing nucleosome assembly	2	0	2	FBgn0002643,FBgn0002643	6516,442	-1,-2
GO:0034088	maintenance of mitotic sister chromatid cohesion	2	0	2	FBgn0026401,FBgn0034495	739,7896	-2,-2
GO:0034620	cellular response to unfolded protein	2	0	2	FBgn0001220,FBgn0001220	7876,9496	-1,-1
GO:0034755	iron ion transmembrane transport	2	0	2	FBgn0011672,FBgn0011672	3340,7413	-1,-2
GO:0034761	positive regulation of iron ion transmembrane transport	2	0	2	FBgn0011672,FBgn0011672	3340,7413	-1,-2
GO:0034976	response to endoplasmic reticulum stress	2	0	2	FBgn0000261,FBgn0286818	2990,3126	-1,-2
GO:0035009	negative regulation of melanization defense response	2	0	2	FBgn0028990,FBgn0262057	6374,2052	-1,-2
GO:0035010	encapsulation of foreign target	2	0	2	FBgn0010333,FBgn0014011	439,1420	-1,-1
GO:0035025	positive regulation of Rho protein signal transduction	2	0	2	FBgn0024277,FBgn0023172	439,7445	-1,-1
GO:0035074	pupation	2	0	2	FBgn0000370,FBgn0001078	167,2990	-1,-1
GO:0035207	negative regulation of hemocyte proliferation	2	0	2	FBgn0028375,FBgn0020306	1491,3467	-2,-2
GO:0035435	phosphate ion transmembrane transport	2	0	2	FBgn0026409,FBgn0034497	3126,7896	-2,-2
GO:0036011	imaginal disc-derived leg segmentation	2	0	2	FBgn0267978,FBgn0003513	739,1920	-2,-2
GO:0036353	histone H2A-K119 monoubiquitination	2	0	2	FBgn0005624,FBgn0265623	442,442	-2,-2
GO:0038001	paracrine signaling	2	0	2	FBgn0000261,FBgn0024846	2990,3138	-1,-1
GO:0040016	embryonic cleavage	2	0	2	FBgn0003545,FBgn0013765	1547,442	-1,-2
GO:0042048	olfactory behavior	2	0	2	FBgn0024510,FBgn0085434	600,2471	-1,-1
GO:0042065	glial cell growth	2	0	2	FBgn0000996,FBgn0010389	3518,4431	-1,-1
GO:0042417	dopamine metabolic process	2	0	2	FBgn0283437,FBgn0000527	1547,3340	-1,-1
GO:0042595	behavioral response to starvation	2	0	2	FBgn0264357,FBgn0264357	3340,2425	-1,-2
GO:0042987	amyloid precursor protein catabolic process	2	0	2	FBgn0284421,FBgn0284421	3127,2052	-1,-2
GO:0043405	regulation of MAP kinase activity	2	0	2	FBgn0028978,FBgn0028978	3127,2052	-1,-2
GO:0044331	cell-cell adhesion mediated by cadherin	2	0	2	FBgn0284247,FBgn0015609	3084,420	-1,-2
GO:0045089	positive regulation of innate immune response	2	0	2	FBgn0013983,FBgn0010389	1547,4431	-1,-1
GO:0045186	zonula adherens assembly	2	0	2	FBgn0259685,FBgn0261854	2363,3518	-1,-1
GO:0045463	R8 cell development	2	0	2	FBgn0015609,FBgn0028991	420,442	-2,-2
GO:0045664	regulation of neuron differentiation	2	0	2	FBgn0001235,FBgn0004878	7080,7443	-1,-1
[truncated: 110 more rows]
